# Supplementary material for: Corrigendum: Targeting a portion of central European spider diversity for permanent preservation
Source: Biodivers Data J. 2015 Jan 21;(3):e4301. doi: 10.3897/BDJ.3.e4301 (PMC4332230; doi:10.3897/BDJ.3.e4301)
Supplement: Supplementary material 1 — Corrected TaxPub XML of the original publication [file biodiversity_data_journal-3-e4301-s001.xml]

<article article-type="research-article" dtd-version="3.0" xml:lang="en" xmlns:mml="http://www.w3.org/1998/Math/MathML" xmlns:xlink="http://www.w3.org/1999/xlink" xmlns:xsi="http://www.w3.org/2001/XMLSchema-instance" xmlns:tp="http://www.plazi.org/taxpub">
  <front>
<!-- This document updated on 15 January 2015 by Jeremy Miller to reflect changes to the original article made in the corrigendum by the same authors, published 2015 -->
    <journal-meta>
      <journal-id journal-id-type="pmc">Biodiversity Data Journal</journal-id>
      <journal-id journal-id-type="publisher-id">Biodiversity Data Journal</journal-id>
      <journal-title-group>
        <journal-title xml:lang="en">Biodiversity Data Journal</journal-title>
        <abbrev-journal-title xml:lang="en">BDJ</abbrev-journal-title>
      </journal-title-group>
      <issn pub-type="ppub">1314-2836</issn>
      <issn pub-type="epub">1314-2828</issn>
      <publisher>
        <publisher-name>Pensoft Publishers</publisher-name>
      </publisher>
    </journal-meta>
    <article-meta>
      <article-id pub-id-type="publisher-id">Biodiversity Data Journal</article-id>
      <article-id pub-id-type="doi"> 10.3897/BDJ.1.e980</article-id>
      <article-id pub-id-type="other">2334</article-id>
      <article-categories>
        <subj-group subj-group-type="Taxon classification">
          <subject>Animalia</subject>
          <subject>Invertebrata</subject>
          <subject>Arthropoda</subject>
          <subject>Chelicerata</subject>
          <subject>Arachnida</subject>
          <subject>Araneae</subject>
        </subj-group>
        <subj-group subj-group-type="Subject classification">
          <subject>Catalogues and Checklists</subject>
          <subject>Conservation Ecology</subject>
          <subject>Faunistics &amp; Distribution</subject>
          <subject>Biodiversity: Species, Ecosystems &amp; Conservation</subject>
          <subject>Species Inventories</subject>
        </subj-group>
        <subj-group subj-group-type="Geographical classification">
          <subject>Europe</subject>
        </subj-group>
      </article-categories>
      <title-group>
        <article-title>Targeting a portion of central European spider diversity for permanent preservation</article-title>
      </title-group>
      <contrib-group content-type="authors">
        <contrib contrib-type="author" corresp="yes" xlink:type="simple">
          <name name-style="western">
            <surname>Čandek</surname>
            <given-names>Klemen</given-names>
            <prefix>Mr</prefix>
          </name>
          <email xlink:type="simple">klemen.candek@gmail.com</email>
          <xref ref-type="aff" rid="A1">1</xref>
        </contrib>
        <contrib contrib-type="author" corresp="no" xlink:type="simple">
          <name name-style="western">
            <surname>Gregorič</surname>
            <given-names>Matjaž</given-names>
            <prefix>Mr</prefix>
          </name>
          <email xlink:type="simple">matjaz.gregoric@gmail.com</email>
          <xref ref-type="aff" rid="A1">1</xref>
        </contrib>
        <contrib contrib-type="author" corresp="no" xlink:type="simple">
          <name name-style="western">
            <surname>Kostanjšek</surname>
            <given-names>Rok</given-names>
            <prefix>Dr</prefix>
          </name>
          <email xlink:type="simple">rok.kostanjsek@bf.uni-lj.si</email>
          <xref ref-type="aff" rid="A2">2</xref>
        </contrib>
        <contrib contrib-type="author" corresp="no" xlink:type="simple">
          <name name-style="western">
            <surname>Frick</surname>
            <given-names>Holger</given-names>
            <prefix>Mr</prefix>
          </name>
          <email xlink:type="simple">holger.frick@awnl.llv.li</email>
          <xref ref-type="aff" rid="A3">3</xref>
        </contrib>
        <contrib contrib-type="author" corresp="no" xlink:type="simple">
          <name name-style="western">
            <surname>Kropf</surname>
            <given-names>Christian</given-names>
            <prefix>Dr</prefix>
          </name>
          <email xlink:type="simple">christian.kropf@iee.unibe.ch</email>
          <xref ref-type="aff" rid="A4">4</xref>
        </contrib>
        <contrib contrib-type="author" corresp="no" xlink:type="simple">
          <name name-style="western">
            <surname>Kuntner</surname>
            <given-names>Matjaž</given-names>
            <prefix>Dr</prefix>
          </name>
          <email xlink:type="simple">kuntner@gmail.com</email>
          <xref ref-type="aff" rid="A1">1</xref>
          <xref ref-type="aff" rid="A5">5</xref>
        </contrib>
      </contrib-group>
      <contrib-group content-type="editors">
        <contrib contrib-type="editor" xlink:type="simple">
          <name name-style="western">
            <surname>Miller</surname>
            <given-names>Jeremy A.</given-names>
            <prefix>Dr</prefix>
          </name>
          <email xlink:type="simple">jeremy.miller@naturalis.nl</email>
          <role>Mentor</role>
          <xref ref-type="aff" rid="A6">6</xref>
        </contrib>
        <contrib contrib-type="editor" xlink:type="simple">
          <name name-style="western">
            <surname>Hoeksema</surname>
            <given-names>Bert W.</given-names>
            <prefix>Dr</prefix>
          </name>
          <email xlink:type="simple">bert.hoeksema@naturalis.nl</email>
          <role>Colleague / Friend</role>
          <xref ref-type="aff" rid="A6">6</xref>
        </contrib>
      </contrib-group>
      <aff id="A1">
        <label>1</label>
        <addr-line>Institute of Biology, Scientific Research Centre, Slovenian Academy of Sciences and Arts, Ljubljana, Slovenia</addr-line>
      </aff>
      <aff id="A2">
        <label>2</label>
        <addr-line>Department of Biology, Biotechnical faculty, University of Ljubljana, Ljubljana, Slovenia</addr-line>
      </aff>
      <aff id="A3">
        <label>3</label>
        <addr-line>National Collection of Natural History, Office of Environment, Vaduz, Liechtenstein</addr-line>
      </aff>
      <aff id="A4">
        <label>4</label>
        <addr-line>Department of Invertebrates, Natural History Museum, Bern, Switzerland</addr-line>
      </aff>
      <aff id="A5">
        <label>5</label>
        <addr-line>National Museum of Natural History, Smithsonian Institution, Washington, DC, United States of America</addr-line>
      </aff>
      <aff id="A6">
        <label>6</label>
        <addr-line>Naturalis Biodiversity Center, Leiden, Netherlands</addr-line>
      </aff>
      <author-notes>
        <fn fn-type="corresp">
          <p>Corresponding author: Klemen Čandek (<email xlink:type="simple">klemen.candek@gmail.com</email>).</p>
        </fn>
        <fn fn-type="edited-by">
          <p>Academic editor:</p>
        </fn>
      </author-notes>
      <pub-date pub-type="collection">
        <year>2013</year>
      </pub-date>
      <pub-date pub-type="epub">
        <day>16</day>
        <month>9</month>
        <year>2013</year>
      </pub-date>
      <issue>1</issue>
      <elocation-id>e980</elocation-id>
      <history>
        <date date-type="received">
          <day>2</day>
          <month>8</month>
          <year>2013</year>
        </date>
        <date date-type="accepted">
          <day>29</day>
          <month>8</month>
          <year>2013</year>
        </date>
      </history>
      <permissions>
        <copyright-statement>Klemen Čandek, Matjaž Gregorič, Rok Kostanjšek, Holger Frick, Christian Kropf, Matjaž Kuntner</copyright-statement>
        <license license-type="creative-commons-attribution" xlink:href="http://creativecommons.org/licenses/by/3.0" xlink:type="simple">
          <license-p>This is an open access article distributed under the terms of the Creative Commons Attribution License 3.0 (CC-BY), which permits unrestricted use, distribution, and reproduction in any medium, provided the original author and source are credited.</license-p>
        </license>
      </permissions>
      <abstract>
        <label>Abstract</label>
        <p>Given the limited success of past and current conservation efforts, an alternative approach is to preserve tissues and genomes of targeted organisms in cryobanks to make them accessible for future generations. Our pilot preservation project aimed to obtain, expertly identify, and permanently preserve a quarter of the known spider species diversity shared between Slovenia and Switzerland, estimated at 275 species. We here report on the faunistic part of this project, which resulted in 324 species (227 in Slovenia, 143 in Switzerland) for which identification was reasonably established. This material is now preserved in cryobanks, is being processed for DNA barcoding, and is available for genomic studies.</p>
      </abstract>
      <kwd-group>
        <label>Keywords</label>
        <kwd>Conservation</kwd>
        <kwd>DNA barcoding</kwd>
        <kwd>cryobank</kwd>
        <kwd>biorepository</kwd>
        <kwd>faunistics</kwd>
      </kwd-group>
      <funding-group>
        <award-group xlink:type="simple">
          <funding-source xlink:type="simple">Swiss Contribution to the enlarged EU (CONS SPIDERS project, grant number C1536-11T440013), Slovenian Research Agency (ARRS-NRU/J1-2063-0618-2012/1)</funding-source>
        </award-group>
      </funding-group>
      <counts>
        <fig-count count="1"/>
        <table-count count="0"/>
        <ref-count count="18"/>
      </counts>
    </article-meta>
  </front>
  <body>
    <sec sec-type="Introduction">
      <title>Introduction</title>
      <p>Today, the importance of understanding and conserving biodiversity is undisputed. However, climate changes, urbanization, deforestation and pollution all critically affect most of the planet\'s ecosystems, which consequently are changing too rapidly for organisms to adapt to (<xref ref-type="bibr" rid="B154049">Dornelas et al. 2013</xref>). Biodiversity exploration, preservation and conservation are thus among the main challenges for humanity, yet our current efforts seem not to be effective enough (<xref ref-type="bibr" rid="B154088">Hoban and Vernesi 2012</xref>). Because of that, several new approaches for biodiversity conservation recently emerged, among which is cryo-preservation. As an example, Smithsonian Institution recently launched the Global Genome Initiative (<xref ref-type="bibr" rid="B154174">http://www.mnh.si.edu/ggi/</xref>), whose goal is precisely to preserve tissues and genomes of many targeted organisms to make these materials accessible for future generations. As a pilot preservation project funded by the Swiss Contribution to the enlarged EU we partnered with the Global Genome Initiative to conduct a study that aimed to permanently preserve a large proportion of European spider fauna by deep-freezing their tissues and DNA. With over 43 thousand known species (<xref ref-type="bibr" rid="B154113">http://research.amnh.org/iz/spiders/catalog/INTRO1.html</xref>), the hyperdiverse order <tp:taxon-name><tp:taxon-name-part taxon-name-part-type="ordo">Araneae</tp:taxon-name-part></tp:taxon-name> ranks seventh among animal orders (<xref ref-type="bibr" rid="B154024">Coddington and Levi 1991</xref>). As obligate predators, spiders also play prominent ecological roles in all terrestrial ecosystems, and are important biocontrol agents (<xref ref-type="bibr" rid="B154220">Foelix 2010</xref>). Biorepositoring a portion of a known spider fauna, thus, may be an important step in conservation. However, because species identification in spiders is not straightforward, the goal here was to produce expertly identified specimens for preservation, for genomic DNA extraction and for DNA barcoding (<xref ref-type="bibr" rid="B154075">Hebert et al. 2003</xref>). We targeted a quarter of the known spider diversity shared between Slovenia and Switzerland, which estimated from the available checklists (<xref ref-type="bibr" rid="B154211">Maurer and Hänggi 1990</xref>, <xref ref-type="bibr" rid="B157321">http://www.arages.de/checklist.html#2004_Araneae</xref>, own unpublished data for Slovenia) may number roughly 275 species. To do that, we conducted field work at over 100 localities throughout Slovenia and Switzerland. Here, we report on the faunistic data from this project, resulting in well over the targeted numbers of expertly identified taxa.</p>
    </sec>
    <sec sec-type="Materials and methods">
      <title>Materials and methods</title>
      <p>In 2010-2012, we collected spiders at 74 and 33 localities in Slovenia and Switzerland, respectively (Fig. <xref ref-type="fig" rid="F288990">1</xref>). In order to increase the number of targeted spider species, we sampled in a wide variety of habitats ranging from mountain regions, lowland grasslands and forests, to coastal regions and caves. To sample in diverse microhabitats, we used several sampling methods, i.e. hand-collecting, beating vegetation, using sweep nets and sifting leaf litter. We also sampled using a gasoline powered leaf blower with a sock-like filter made out of rough textile to intercept material. Captured spiders were immediately fixed in absolute ethanol and samples were kept in a cooler or refrigerator. In the laboratory, we discarded all juveniles as is standard in quantitative sampling (<xref ref-type="bibr" rid="B154201">Coddington et al. 1996</xref>, <xref ref-type="bibr" rid="B154035">Coddington et al. 2009</xref>, <xref ref-type="bibr" rid="B154099">Scharff et al. 2003</xref>). We expertly identified adults to species level where possible. Identifications were mainly done using the online European spider key (<xref ref-type="bibr" rid="B154153">www.araneae.unibe.ch</xref>), but we also consulted primary literature as needed. A representative subsample of all identified species was set aside for DNA extraction for DNA barcoding purposes (these results will be reported elsewhere). The voucher specimens resulting from this study will be deposited in the collections of the National Museum of Natural History, Smithsonian Institution, USA, and in Naturhistorisches Museum Bern, Switzerland, but the bulk of the material remains in the study collection of the EZ lab at the Institute of Biology, Scientific Research Centre, Slovenian Academy of Sciences and Arts, Ljubljana, Slovenia (<xref ref-type="bibr" rid="B154229">http://ezlab.zrc-sazu.si/</xref>).</p>
    </sec>
    <sec sec-type="Checklists">
      <title>Checklists</title>
      <sec sec-type="Checklist">
        <title>Checklist</title>
        <tp:taxon-treatment>
          <tp:treatment-meta>
            <kwd-group>
              <kwd><tp:taxon-name><tp:taxon-name-part taxon-name-part-type="familia">Agelenidae</tp:taxon-name-part></tp:taxon-name></kwd>
              <kwd><tp:taxon-name><tp:taxon-name-part taxon-name-part-type="regnum">Animalia</tp:taxon-name-part></tp:taxon-name></kwd>
            </kwd-group>
          </tp:treatment-meta>
          <tp:nomenclature>
            <tp:taxon-name><tp:taxon-name-part taxon-name-part-type="familia">Agelenidae</tp:taxon-name-part></tp:taxon-name>
            <tp:taxon-authority>C. L. Koch, 1837</tp:taxon-authority>
          </tp:nomenclature>
        </tp:taxon-treatment>
        <tp:taxon-treatment>
          <tp:treatment-meta>
            <kwd-group>
              <kwd><tp:taxon-name><tp:taxon-name-part taxon-name-part-type="species">labyrinthica</tp:taxon-name-part></tp:taxon-name></kwd>
              <kwd><tp:taxon-name><tp:taxon-name-part taxon-name-part-type="genus">Agelena</tp:taxon-name-part></tp:taxon-name></kwd>
              <kwd><tp:taxon-name><tp:taxon-name-part taxon-name-part-type="familia">Agelenidae</tp:taxon-name-part></tp:taxon-name></kwd>
              <kwd><tp:taxon-name><tp:taxon-name-part taxon-name-part-type="regnum">Animalia</tp:taxon-name-part></tp:taxon-name></kwd>
            </kwd-group>
          </tp:treatment-meta>
          <tp:nomenclature>
            <tp:taxon-name><tp:taxon-name-part taxon-name-part-type="genus">Agelena</tp:taxon-name-part> <tp:taxon-name-part taxon-name-part-type="species">labyrinthica</tp:taxon-name-part></tp:taxon-name>
            <tp:taxon-authority>(Clerck, 1757)</tp:taxon-authority>
          </tp:nomenclature>
          <tp:treatment-sec sec-type="materials">
            <title>Materials</title>
            <list list-type="alpha-lower">
              <list-item>
                <label>Type status: Other material</label>
                <p><bold>Occurrence:</bold> recordedBy: <named-content content-type="dwc:recordedBy" xlink:type="simple">Kostanjšek, RTŠB 2011</named-content>; sex: <named-content content-type="dwc:sex" xlink:type="simple">1 female</named-content>; <bold>Location:</bold> locationID: <named-content content-type="dwc:locationID" xlink:type="simple">SI01</named-content>; country: <named-content content-type="dwc:country" xlink:type="simple">Slovenia</named-content>; locality: <named-content content-type="dwc:locality" xlink:type="simple">Biš</named-content>; minimumElevationInMeters: <named-content content-type="dwc:minimumElevationInMeters" xlink:type="simple">225</named-content>; maximumElevationInMeters: <named-content content-type="dwc:maximumElevationInMeters" xlink:type="simple">225</named-content>; decimalLatitude: <named-content content-type="dwc:decimalLatitude" xlink:type="simple">46.5374</named-content>; decimalLongitude: <named-content content-type="dwc:decimalLongitude" xlink:type="simple">15.8963</named-content>; <bold>Event:</bold> eventDate: <named-content content-type="dwc:eventDate" xlink:type="simple">2011-07-22</named-content>; habitat: <named-content content-type="dwc:habitat" xlink:type="simple">forest</named-content></p>
              </list-item>
              <list-item>
                <label>Type status: Other material</label>
                <p><bold>Occurrence:</bold> recordedBy: <named-content content-type="dwc:recordedBy" xlink:type="simple">Čandek</named-content>; sex: <named-content content-type="dwc:sex" xlink:type="simple">2 females, 1 male</named-content>; <bold>Location:</bold> locationID: <named-content content-type="dwc:locationID" xlink:type="simple">SI61</named-content>; country: <named-content content-type="dwc:country" xlink:type="simple">Slovenia</named-content>; locality: <named-content content-type="dwc:locality" xlink:type="simple">Sekirišče</named-content>; minimumElevationInMeters: <named-content content-type="dwc:minimumElevationInMeters" xlink:type="simple">750</named-content>; maximumElevationInMeters: <named-content content-type="dwc:maximumElevationInMeters" xlink:type="simple">750</named-content>; decimalLatitude: <named-content content-type="dwc:decimalLatitude" xlink:type="simple">45.8631</named-content>; decimalLongitude: <named-content content-type="dwc:decimalLongitude" xlink:type="simple">14.5367</named-content>; <bold>Event:</bold> eventDate: <named-content content-type="dwc:eventDate" xlink:type="simple">2011-06-23/2012-06-21</named-content>; habitat: <named-content content-type="dwc:habitat" xlink:type="simple">house, grassland, overgrowth</named-content></p>
              </list-item>
            </list>
          </tp:treatment-sec>
        </tp:taxon-treatment>
        <tp:taxon-treatment>
          <tp:treatment-meta>
            <kwd-group>
              <kwd><tp:taxon-name><tp:taxon-name-part taxon-name-part-type="species">gracilens</tp:taxon-name-part></tp:taxon-name></kwd>
              <kwd><tp:taxon-name><tp:taxon-name-part taxon-name-part-type="genus">Allagelena</tp:taxon-name-part></tp:taxon-name></kwd>
              <kwd><tp:taxon-name><tp:taxon-name-part taxon-name-part-type="familia">Agelenidae</tp:taxon-name-part></tp:taxon-name></kwd>
              <kwd><tp:taxon-name><tp:taxon-name-part taxon-name-part-type="regnum">Animalia</tp:taxon-name-part></tp:taxon-name></kwd>
            </kwd-group>
          </tp:treatment-meta>
          <tp:nomenclature>
            <tp:taxon-name><tp:taxon-name-part taxon-name-part-type="genus">Allagelena</tp:taxon-name-part> <tp:taxon-name-part taxon-name-part-type="species">gracilens</tp:taxon-name-part></tp:taxon-name>
            <tp:taxon-authority>(C. L. Koch, 1841)</tp:taxon-authority>
          </tp:nomenclature>
          <tp:treatment-sec sec-type="materials">
            <title>Materials</title>
            <list list-type="alpha-lower">
              <list-item>
                <label>Type status: Other material</label>
                <p><bold>Occurrence:</bold> recordedBy: <named-content content-type="dwc:recordedBy" xlink:type="simple">Kostanjšek, RTŠB 2011</named-content>; sex: <named-content content-type="dwc:sex" xlink:type="simple">1 male</named-content>; <bold>Location:</bold> locationID: <named-content content-type="dwc:locationID" xlink:type="simple">SI03</named-content>; country: <named-content content-type="dwc:country" xlink:type="simple">Slovenia</named-content>; locality: <named-content content-type="dwc:locality" xlink:type="simple">Cerkvenjak</named-content>; minimumElevationInMeters: <named-content content-type="dwc:minimumElevationInMeters" xlink:type="simple">310</named-content>; maximumElevationInMeters: <named-content content-type="dwc:maximumElevationInMeters" xlink:type="simple">310</named-content>; decimalLatitude: <named-content content-type="dwc:decimalLatitude" xlink:type="simple">46.5694</named-content>; decimalLongitude: <named-content content-type="dwc:decimalLongitude" xlink:type="simple">15.9481</named-content>; <bold>Event:</bold> eventDate: <named-content content-type="dwc:eventDate" xlink:type="simple">2011-07-22</named-content>; habitat: <named-content content-type="dwc:habitat" xlink:type="simple">grassland with bushes</named-content></p>
              </list-item>
              <list-item>
                <label>Type status: Other material</label>
                <p><bold>Occurrence:</bold> recordedBy: <named-content content-type="dwc:recordedBy" xlink:type="simple">Kostanjšek, RTŠB 2012</named-content>; sex: <named-content content-type="dwc:sex" xlink:type="simple">1 male</named-content>; <bold>Location:</bold> locationID: <named-content content-type="dwc:locationID" xlink:type="simple">SI72</named-content>; country: <named-content content-type="dwc:country" xlink:type="simple">Slovenia</named-content>; locality: <named-content content-type="dwc:locality" xlink:type="simple">Dolnja Košana</named-content>; minimumElevationInMeters: <named-content content-type="dwc:minimumElevationInMeters" xlink:type="simple">415</named-content>; maximumElevationInMeters: <named-content content-type="dwc:maximumElevationInMeters" xlink:type="simple">415</named-content>; decimalLatitude: <named-content content-type="dwc:decimalLatitude" xlink:type="simple">45.6579</named-content>; decimalLongitude: <named-content content-type="dwc:decimalLongitude" xlink:type="simple">14.1384</named-content>; <bold>Event:</bold> eventDate: <named-content content-type="dwc:eventDate" xlink:type="simple">2012-07-21</named-content>; habitat: <named-content content-type="dwc:habitat" xlink:type="simple">rastlinje ob potoku</named-content></p>
              </list-item>
            </list>
          </tp:treatment-sec>
        </tp:taxon-treatment>
        <tp:taxon-treatment>
          <tp:treatment-meta>
            <kwd-group>
              <kwd><tp:taxon-name><tp:taxon-name-part taxon-name-part-type="species">terrestris</tp:taxon-name-part></tp:taxon-name></kwd>
              <kwd><tp:taxon-name><tp:taxon-name-part taxon-name-part-type="genus">Coelotes</tp:taxon-name-part></tp:taxon-name></kwd>
              <kwd><tp:taxon-name><tp:taxon-name-part taxon-name-part-type="familia">Agelenidae</tp:taxon-name-part></tp:taxon-name></kwd>
              <kwd><tp:taxon-name><tp:taxon-name-part taxon-name-part-type="regnum">Animalia</tp:taxon-name-part></tp:taxon-name></kwd>
            </kwd-group>
          </tp:treatment-meta>
          <tp:nomenclature>
            <tp:taxon-name><tp:taxon-name-part taxon-name-part-type="genus">Coelotes</tp:taxon-name-part> <tp:taxon-name-part taxon-name-part-type="species">terrestris</tp:taxon-name-part></tp:taxon-name>
            <tp:taxon-authority>(Wider, 1834)</tp:taxon-authority>
          </tp:nomenclature>
          <tp:treatment-sec sec-type="materials">
            <title>Materials</title>
            <list list-type="alpha-lower">
              <list-item>
                <label>Type status: Other material</label>
                <p><bold>Occurrence:</bold> recordedBy: <named-content content-type="dwc:recordedBy" xlink:type="simple">Kostanjšek, RTŠB 2011</named-content>; sex: <named-content content-type="dwc:sex" xlink:type="simple">1 male</named-content>; <bold>Location:</bold> locationID: <named-content content-type="dwc:locationID" xlink:type="simple">SI02</named-content>; country: <named-content content-type="dwc:country" xlink:type="simple">Slovenia</named-content>; locality: <named-content content-type="dwc:locality" xlink:type="simple">Hrastovec</named-content>; minimumElevationInMeters: <named-content content-type="dwc:minimumElevationInMeters" xlink:type="simple">270</named-content>; maximumElevationInMeters: <named-content content-type="dwc:maximumElevationInMeters" xlink:type="simple">270</named-content>; decimalLatitude: <named-content content-type="dwc:decimalLatitude" xlink:type="simple">46.5613</named-content>; decimalLongitude: <named-content content-type="dwc:decimalLongitude" xlink:type="simple">15.7953</named-content>; <bold>Event:</bold> eventDate: <named-content content-type="dwc:eventDate" xlink:type="simple">2011-07-22</named-content>; habitat: <named-content content-type="dwc:habitat" xlink:type="simple">forest</named-content></p>
              </list-item>
            </list>
          </tp:treatment-sec>
        </tp:taxon-treatment>
        <tp:taxon-treatment>
          <tp:treatment-meta>
            <kwd-group>
              <kwd><tp:taxon-name><tp:taxon-name-part taxon-name-part-type="species">torpida</tp:taxon-name-part></tp:taxon-name></kwd>
              <kwd><tp:taxon-name><tp:taxon-name-part taxon-name-part-type="genus">Histopona</tp:taxon-name-part></tp:taxon-name></kwd>
              <kwd><tp:taxon-name><tp:taxon-name-part taxon-name-part-type="familia">Agelenidae</tp:taxon-name-part></tp:taxon-name></kwd>
              <kwd><tp:taxon-name><tp:taxon-name-part taxon-name-part-type="regnum">Animalia</tp:taxon-name-part></tp:taxon-name></kwd>
            </kwd-group>
          </tp:treatment-meta>
          <tp:nomenclature>
            <tp:taxon-name><tp:taxon-name-part taxon-name-part-type="genus">Histopona</tp:taxon-name-part> <tp:taxon-name-part taxon-name-part-type="species">torpida</tp:taxon-name-part></tp:taxon-name>
            <tp:taxon-authority>(C. L. Koch, 1837)</tp:taxon-authority>
          </tp:nomenclature>
          <tp:treatment-sec sec-type="materials">
            <title>Materials</title>
            <list list-type="alpha-lower">
              <list-item>
                <label>Type status: Other material</label>
                <p><bold>Occurrence:</bold> recordedBy: <named-content content-type="dwc:recordedBy" xlink:type="simple">Kostanjšek, RTŠB 2011</named-content>; sex: <named-content content-type="dwc:sex" xlink:type="simple">1 female</named-content>; <bold>Location:</bold> locationID: <named-content content-type="dwc:locationID" xlink:type="simple">SI02</named-content>; country: <named-content content-type="dwc:country" xlink:type="simple">Slovenia</named-content>; locality: <named-content content-type="dwc:locality" xlink:type="simple">Hrastovec</named-content>; minimumElevationInMeters: <named-content content-type="dwc:minimumElevationInMeters" xlink:type="simple">270</named-content>; maximumElevationInMeters: <named-content content-type="dwc:maximumElevationInMeters" xlink:type="simple">270</named-content>; decimalLatitude: <named-content content-type="dwc:decimalLatitude" xlink:type="simple">46.5613</named-content>; decimalLongitude: <named-content content-type="dwc:decimalLongitude" xlink:type="simple">15.7953</named-content>; <bold>Event:</bold> eventDate: <named-content content-type="dwc:eventDate" xlink:type="simple">2011-07-22</named-content>; habitat: <named-content content-type="dwc:habitat" xlink:type="simple">forest</named-content></p>
              </list-item>
              <list-item>
                <label>Type status: Other material</label>
                <p><bold>Occurrence:</bold> recordedBy: <named-content content-type="dwc:recordedBy" xlink:type="simple">Čandek</named-content>; sex: <named-content content-type="dwc:sex" xlink:type="simple">1 female</named-content>; <bold>Location:</bold> locationID: <named-content content-type="dwc:locationID" xlink:type="simple">SI29</named-content>; country: <named-content content-type="dwc:country" xlink:type="simple">Slovenia</named-content>; locality: <named-content content-type="dwc:locality" xlink:type="simple">Gradišče pri Lukovici, Gradiško jezero</named-content>; minimumElevationInMeters: <named-content content-type="dwc:minimumElevationInMeters" xlink:type="simple">360</named-content>; maximumElevationInMeters: <named-content content-type="dwc:maximumElevationInMeters" xlink:type="simple">360</named-content>; decimalLatitude: <named-content content-type="dwc:decimalLatitude" xlink:type="simple">46.1626</named-content>; decimalLongitude: <named-content content-type="dwc:decimalLongitude" xlink:type="simple">14.7127</named-content>; <bold>Event:</bold> eventDate: <named-content content-type="dwc:eventDate" xlink:type="simple">2011-10-06</named-content>; habitat: <named-content content-type="dwc:habitat" xlink:type="simple">lake edge</named-content></p>
              </list-item>
              <list-item>
                <label>Type status: Other material</label>
                <p><bold>Occurrence:</bold> recordedBy: <named-content content-type="dwc:recordedBy" xlink:type="simple">Kuntner, Gregorič, Lokovšek</named-content>; sex: <named-content content-type="dwc:sex" xlink:type="simple">1 female</named-content>; <bold>Location:</bold> locationID: <named-content content-type="dwc:locationID" xlink:type="simple">SI39</named-content>; country: <named-content content-type="dwc:country" xlink:type="simple">Slovenia</named-content>; locality: <named-content content-type="dwc:locality" xlink:type="simple">Primostek</named-content>; minimumElevationInMeters: <named-content content-type="dwc:minimumElevationInMeters" xlink:type="simple">157</named-content>; maximumElevationInMeters: <named-content content-type="dwc:maximumElevationInMeters" xlink:type="simple">157</named-content>; decimalLatitude: <named-content content-type="dwc:decimalLatitude" xlink:type="simple">45.6299</named-content>; decimalLongitude: <named-content content-type="dwc:decimalLongitude" xlink:type="simple">15.2997</named-content>; <bold>Event:</bold> eventDate: <named-content content-type="dwc:eventDate" xlink:type="simple">2010-08-24</named-content>; habitat: <named-content content-type="dwc:habitat" xlink:type="simple">grassland</named-content></p>
              </list-item>
              <list-item>
                <label>Type status: Other material</label>
                <p><bold>Occurrence:</bold> recordedBy: <named-content content-type="dwc:recordedBy" xlink:type="simple">Kuntner, Lokovšek</named-content>; sex: <named-content content-type="dwc:sex" xlink:type="simple">1 female</named-content>; <bold>Location:</bold> locationID: <named-content content-type="dwc:locationID" xlink:type="simple">SI40</named-content>; country: <named-content content-type="dwc:country" xlink:type="simple">Slovenia</named-content>; locality: <named-content content-type="dwc:locality" xlink:type="simple">Slavnik</named-content>; minimumElevationInMeters: <named-content content-type="dwc:minimumElevationInMeters" xlink:type="simple">816</named-content>; maximumElevationInMeters: <named-content content-type="dwc:maximumElevationInMeters" xlink:type="simple">816</named-content>; decimalLatitude: <named-content content-type="dwc:decimalLatitude" xlink:type="simple">45.5499</named-content>; decimalLongitude: <named-content content-type="dwc:decimalLongitude" xlink:type="simple">13.9619</named-content>; <bold>Event:</bold> eventDate: <named-content content-type="dwc:eventDate" xlink:type="simple">2010-08-26</named-content>; habitat: <named-content content-type="dwc:habitat" xlink:type="simple">grassland and forest</named-content></p>
              </list-item>
              <list-item>
                <label>Type status: Other material</label>
                <p><bold>Occurrence:</bold> recordedBy: <named-content content-type="dwc:recordedBy" xlink:type="simple">Čandek</named-content>; sex: <named-content content-type="dwc:sex" xlink:type="simple">2 females</named-content>; <bold>Location:</bold> locationID: <named-content content-type="dwc:locationID" xlink:type="simple">SI59</named-content>; country: <named-content content-type="dwc:country" xlink:type="simple">Slovenia</named-content>; locality: <named-content content-type="dwc:locality" xlink:type="simple">Budanje</named-content>; minimumElevationInMeters: <named-content content-type="dwc:minimumElevationInMeters" xlink:type="simple">305</named-content>; maximumElevationInMeters: <named-content content-type="dwc:maximumElevationInMeters" xlink:type="simple">305</named-content>; decimalLatitude: <named-content content-type="dwc:decimalLatitude" xlink:type="simple">45.8797</named-content>; decimalLongitude: <named-content content-type="dwc:decimalLongitude" xlink:type="simple">13.9468</named-content>; <bold>Event:</bold> eventDate: <named-content content-type="dwc:eventDate" xlink:type="simple">2011-05-07</named-content>; habitat: <named-content content-type="dwc:habitat" xlink:type="simple">forest</named-content></p>
              </list-item>
            </list>
          </tp:treatment-sec>
        </tp:taxon-treatment>
        <tp:taxon-treatment>
          <tp:treatment-meta>
            <kwd-group>
              <kwd><tp:taxon-name><tp:taxon-name-part taxon-name-part-type="species">anoplus</tp:taxon-name-part></tp:taxon-name></kwd>
              <kwd><tp:taxon-name><tp:taxon-name-part taxon-name-part-type="genus">Inermocoelotes</tp:taxon-name-part></tp:taxon-name></kwd>
              <kwd><tp:taxon-name><tp:taxon-name-part taxon-name-part-type="familia">Agelenidae</tp:taxon-name-part></tp:taxon-name></kwd>
              <kwd><tp:taxon-name><tp:taxon-name-part taxon-name-part-type="regnum">Animalia</tp:taxon-name-part></tp:taxon-name></kwd>
            </kwd-group>
          </tp:treatment-meta>
          <tp:nomenclature>
            <tp:taxon-name><tp:taxon-name-part taxon-name-part-type="genus">Inermocoelotes</tp:taxon-name-part> <tp:taxon-name-part taxon-name-part-type="species">anoplus</tp:taxon-name-part></tp:taxon-name>
            <tp:taxon-authority>(Kulczyn\'ski, 1897)</tp:taxon-authority>
          </tp:nomenclature>
          <tp:treatment-sec sec-type="materials">
            <title>Materials</title>
            <list list-type="alpha-lower">
              <list-item>
                <label>Type status: Other material</label>
                <p><bold>Occurrence:</bold> recordedBy: <named-content content-type="dwc:recordedBy" xlink:type="simple">Kuntner, Lokovšek</named-content>; sex: <named-content content-type="dwc:sex" xlink:type="simple">1 female, 2 males</named-content>; <bold>Location:</bold> locationID: <named-content content-type="dwc:locationID" xlink:type="simple">SI40</named-content>; country: <named-content content-type="dwc:country" xlink:type="simple">Slovenia</named-content>; locality: <named-content content-type="dwc:locality" xlink:type="simple">Slavnik</named-content>; minimumElevationInMeters: <named-content content-type="dwc:minimumElevationInMeters" xlink:type="simple">816</named-content>; maximumElevationInMeters: <named-content content-type="dwc:maximumElevationInMeters" xlink:type="simple">816</named-content>; decimalLatitude: <named-content content-type="dwc:decimalLatitude" xlink:type="simple">45.5499</named-content>; decimalLongitude: <named-content content-type="dwc:decimalLongitude" xlink:type="simple">13.9619</named-content>; <bold>Event:</bold> eventDate: <named-content content-type="dwc:eventDate" xlink:type="simple">2010-08-26</named-content>; habitat: <named-content content-type="dwc:habitat" xlink:type="simple">grassland and forest</named-content></p>
              </list-item>
              <list-item>
                <label>Type status: Other material</label>
                <p><bold>Occurrence:</bold> recordedBy: <named-content content-type="dwc:recordedBy" xlink:type="simple">Čandek</named-content>; sex: <named-content content-type="dwc:sex" xlink:type="simple">2 females</named-content>; <bold>Location:</bold> locationID: <named-content content-type="dwc:locationID" xlink:type="simple">SI59</named-content>; country: <named-content content-type="dwc:country" xlink:type="simple">Slovenia</named-content>; locality: <named-content content-type="dwc:locality" xlink:type="simple">Budanje</named-content>; minimumElevationInMeters: <named-content content-type="dwc:minimumElevationInMeters" xlink:type="simple">305</named-content>; maximumElevationInMeters: <named-content content-type="dwc:maximumElevationInMeters" xlink:type="simple">305</named-content>; decimalLatitude: <named-content content-type="dwc:decimalLatitude" xlink:type="simple">45.8797</named-content>; decimalLongitude: <named-content content-type="dwc:decimalLongitude" xlink:type="simple">13.9468</named-content>; <bold>Event:</bold> eventDate: <named-content content-type="dwc:eventDate" xlink:type="simple">2011-05-07</named-content>; habitat: <named-content content-type="dwc:habitat" xlink:type="simple">forest</named-content></p>
              </list-item>
            </list>
          </tp:treatment-sec>
        </tp:taxon-treatment>
        <tp:taxon-treatment>
          <tp:treatment-meta>
            <kwd-group>
              <kwd><tp:taxon-name><tp:taxon-name-part taxon-name-part-type="species">silvestris</tp:taxon-name-part></tp:taxon-name></kwd>
              <kwd><tp:taxon-name><tp:taxon-name-part taxon-name-part-type="genus">Malthonica</tp:taxon-name-part></tp:taxon-name></kwd>
              <kwd><tp:taxon-name><tp:taxon-name-part taxon-name-part-type="familia">Agelenidae</tp:taxon-name-part></tp:taxon-name></kwd>
              <kwd><tp:taxon-name><tp:taxon-name-part taxon-name-part-type="regnum">Animalia</tp:taxon-name-part></tp:taxon-name></kwd>
            </kwd-group>
          </tp:treatment-meta>
          <tp:nomenclature>
            <tp:taxon-name><tp:taxon-name-part taxon-name-part-type="genus">Malthonica</tp:taxon-name-part> <tp:taxon-name-part taxon-name-part-type="species">silvestris</tp:taxon-name-part></tp:taxon-name>
            <tp:taxon-authority>(L. Koch, 1872)</tp:taxon-authority>
          </tp:nomenclature>
          <tp:treatment-sec sec-type="materials">
            <title>Materials</title>
            <list list-type="alpha-lower">
              <list-item>
                <label>Type status: Other material</label>
                <p><bold>Occurrence:</bold> recordedBy: <named-content content-type="dwc:recordedBy" xlink:type="simple">Kostanjšek, RTŠB 2011</named-content>; sex: <named-content content-type="dwc:sex" xlink:type="simple">1 female</named-content>; <bold>Location:</bold> locationID: <named-content content-type="dwc:locationID" xlink:type="simple">SI02</named-content>; country: <named-content content-type="dwc:country" xlink:type="simple">Slovenia</named-content>; locality: <named-content content-type="dwc:locality" xlink:type="simple">Hrastovec</named-content>; minimumElevationInMeters: <named-content content-type="dwc:minimumElevationInMeters" xlink:type="simple">270</named-content>; maximumElevationInMeters: <named-content content-type="dwc:maximumElevationInMeters" xlink:type="simple">270</named-content>; decimalLatitude: <named-content content-type="dwc:decimalLatitude" xlink:type="simple">46.5613</named-content>; decimalLongitude: <named-content content-type="dwc:decimalLongitude" xlink:type="simple">15.7953</named-content>; <bold>Event:</bold> eventDate: <named-content content-type="dwc:eventDate" xlink:type="simple">2011-07-22</named-content>; habitat: <named-content content-type="dwc:habitat" xlink:type="simple">forest</named-content></p>
              </list-item>
              <list-item>
                <label>Type status: Other material</label>
                <p><bold>Occurrence:</bold> recordedBy: <named-content content-type="dwc:recordedBy" xlink:type="simple">Čandek</named-content>; sex: <named-content content-type="dwc:sex" xlink:type="simple">2 females</named-content>; <bold>Location:</bold> locationID: <named-content content-type="dwc:locationID" xlink:type="simple">SI29</named-content>; country: <named-content content-type="dwc:country" xlink:type="simple">Slovenia</named-content>; locality: <named-content content-type="dwc:locality" xlink:type="simple">Gradišče pri Lukovici, Gradiško jezero</named-content>; minimumElevationInMeters: <named-content content-type="dwc:minimumElevationInMeters" xlink:type="simple">360</named-content>; maximumElevationInMeters: <named-content content-type="dwc:maximumElevationInMeters" xlink:type="simple">360</named-content>; decimalLatitude: <named-content content-type="dwc:decimalLatitude" xlink:type="simple">46.1626</named-content>; decimalLongitude: <named-content content-type="dwc:decimalLongitude" xlink:type="simple">14.7127</named-content>; <bold>Event:</bold> eventDate: <named-content content-type="dwc:eventDate" xlink:type="simple">2011-10-06</named-content>; habitat: <named-content content-type="dwc:habitat" xlink:type="simple">lake edge</named-content></p>
              </list-item>
            </list>
          </tp:treatment-sec>
        </tp:taxon-treatment>
        <tp:taxon-treatment>
          <tp:treatment-meta>
            <kwd-group>
              <kwd><tp:taxon-name><tp:taxon-name-part taxon-name-part-type="species">atrica</tp:taxon-name-part></tp:taxon-name></kwd>
              <kwd><tp:taxon-name><tp:taxon-name-part taxon-name-part-type="genus">Tegenaria</tp:taxon-name-part></tp:taxon-name></kwd>
              <kwd><tp:taxon-name><tp:taxon-name-part taxon-name-part-type="familia">Agelenidae</tp:taxon-name-part></tp:taxon-name></kwd>
              <kwd><tp:taxon-name><tp:taxon-name-part taxon-name-part-type="regnum">Animalia</tp:taxon-name-part></tp:taxon-name></kwd>
            </kwd-group>
          </tp:treatment-meta>
          <tp:nomenclature>
            <tp:taxon-name><tp:taxon-name-part taxon-name-part-type="genus">Tegenaria</tp:taxon-name-part> <tp:taxon-name-part taxon-name-part-type="species">atrica</tp:taxon-name-part></tp:taxon-name>
            <tp:taxon-authority>C. L. Koch, 1843</tp:taxon-authority>
          </tp:nomenclature>
          <tp:treatment-sec sec-type="materials">
            <title>Materials</title>
            <list list-type="alpha-lower">
              <list-item>
                <label>Type status: Other material</label>
                <p><bold>Occurrence:</bold> recordedBy: <named-content content-type="dwc:recordedBy" xlink:type="simple">Kuntner, Gregorič, Čandek</named-content>; sex: <named-content content-type="dwc:sex" xlink:type="simple">1 female</named-content>; <bold>Location:</bold> locationID: <named-content content-type="dwc:locationID" xlink:type="simple">CH09</named-content>; country: <named-content content-type="dwc:country" xlink:type="simple">Switzerland</named-content>; locality: <named-content content-type="dwc:locality" xlink:type="simple">Pennine Alps, Mattertal</named-content>; minimumElevationInMeters: <named-content content-type="dwc:minimumElevationInMeters" xlink:type="simple">1447</named-content>; maximumElevationInMeters: <named-content content-type="dwc:maximumElevationInMeters" xlink:type="simple">1447</named-content>; decimalLatitude: <named-content content-type="dwc:decimalLatitude" xlink:type="simple">46.0976</named-content>; decimalLongitude: <named-content content-type="dwc:decimalLongitude" xlink:type="simple">7.7789</named-content>; <bold>Event:</bold> eventDate: <named-content content-type="dwc:eventDate" xlink:type="simple">2011-07-08</named-content>; habitat: <named-content content-type="dwc:habitat" xlink:type="simple">forest and meadow near river</named-content></p>
              </list-item>
              <list-item>
                <label>Type status: Other material</label>
                <p><bold>Occurrence:</bold> recordedBy: <named-content content-type="dwc:recordedBy" xlink:type="simple">Kuntner</named-content>; sex: <named-content content-type="dwc:sex" xlink:type="simple">2 males</named-content>; <bold>Location:</bold> locationID: <named-content content-type="dwc:locationID" xlink:type="simple">SI45</named-content>; country: <named-content content-type="dwc:country" xlink:type="simple">Slovenia</named-content>; locality: <named-content content-type="dwc:locality" xlink:type="simple">Vrh nad Želimljami, Škofljica</named-content>; minimumElevationInMeters: <named-content content-type="dwc:minimumElevationInMeters" xlink:type="simple">546</named-content>; maximumElevationInMeters: <named-content content-type="dwc:maximumElevationInMeters" xlink:type="simple">546</named-content>; decimalLatitude: <named-content content-type="dwc:decimalLatitude" xlink:type="simple">45.9091</named-content>; decimalLongitude: <named-content content-type="dwc:decimalLongitude" xlink:type="simple">14.5934</named-content>; <bold>Event:</bold> eventDate: <named-content content-type="dwc:eventDate" xlink:type="simple">2010-09-12</named-content>; habitat: <named-content content-type="dwc:habitat" xlink:type="simple">house and surroundings</named-content></p>
              </list-item>
              <list-item>
                <label>Type status: Other material</label>
                <p><bold>Occurrence:</bold> recordedBy: <named-content content-type="dwc:recordedBy" xlink:type="simple">Aljančič</named-content>; sex: <named-content content-type="dwc:sex" xlink:type="simple">1 female</named-content>; <bold>Location:</bold> locationID: <named-content content-type="dwc:locationID" xlink:type="simple">SI62</named-content>; country: <named-content content-type="dwc:country" xlink:type="simple">Slovenia</named-content>; locality: <named-content content-type="dwc:locality" xlink:type="simple">Kranj</named-content>; minimumElevationInMeters: <named-content content-type="dwc:minimumElevationInMeters" xlink:type="simple">394</named-content>; maximumElevationInMeters: <named-content content-type="dwc:maximumElevationInMeters" xlink:type="simple">394</named-content>; decimalLatitude: <named-content content-type="dwc:decimalLatitude" xlink:type="simple">46.2482</named-content>; decimalLongitude: <named-content content-type="dwc:decimalLongitude" xlink:type="simple">14.3591</named-content>; <bold>Event:</bold> eventDate: <named-content content-type="dwc:eventDate" xlink:type="simple">2011-03-30</named-content>; habitat: <named-content content-type="dwc:habitat" xlink:type="simple">house and surroundings</named-content></p>
              </list-item>
            </list>
          </tp:treatment-sec>
        </tp:taxon-treatment>
        <tp:taxon-treatment>
          <tp:treatment-meta>
            <kwd-group>
              <kwd><tp:taxon-name><tp:taxon-name-part taxon-name-part-type="familia">Amaurobiidae</tp:taxon-name-part></tp:taxon-name></kwd>
              <kwd><tp:taxon-name><tp:taxon-name-part taxon-name-part-type="regnum">Animalia</tp:taxon-name-part></tp:taxon-name></kwd>
            </kwd-group>
          </tp:treatment-meta>
          <tp:nomenclature>
            <tp:taxon-name><tp:taxon-name-part taxon-name-part-type="familia">Amaurobiidae</tp:taxon-name-part></tp:taxon-name>
            <tp:taxon-authority>Thorell, 1870</tp:taxon-authority>
          </tp:nomenclature>
        </tp:taxon-treatment>
        <tp:taxon-treatment>
          <tp:treatment-meta>
            <kwd-group>
              <kwd><tp:taxon-name><tp:taxon-name-part taxon-name-part-type="species">erberi</tp:taxon-name-part></tp:taxon-name></kwd>
              <kwd><tp:taxon-name><tp:taxon-name-part taxon-name-part-type="genus">Amaurobius</tp:taxon-name-part></tp:taxon-name></kwd>
              <kwd><tp:taxon-name><tp:taxon-name-part taxon-name-part-type="familia">Amaurobiidae</tp:taxon-name-part></tp:taxon-name></kwd>
              <kwd><tp:taxon-name><tp:taxon-name-part taxon-name-part-type="regnum">Animalia</tp:taxon-name-part></tp:taxon-name></kwd>
            </kwd-group>
          </tp:treatment-meta>
          <tp:nomenclature>
            <tp:taxon-name><tp:taxon-name-part taxon-name-part-type="genus">Amaurobius</tp:taxon-name-part> <tp:taxon-name-part taxon-name-part-type="species">erberi</tp:taxon-name-part></tp:taxon-name>
            <tp:taxon-authority>(Keyserling, 1863)</tp:taxon-authority>
          </tp:nomenclature>
          <tp:treatment-sec sec-type="materials">
            <title>Materials</title>
            <list list-type="alpha-lower">
              <list-item>
                <label>Type status: Other material</label>
                <p><bold>Occurrence:</bold> recordedBy: <named-content content-type="dwc:recordedBy" xlink:type="simple">Kuntner, Gregorič, Čandek, Kralj-Fišer, Cheng</named-content>; sex: <named-content content-type="dwc:sex" xlink:type="simple">1 female</named-content>; <bold>Location:</bold> locationID: <named-content content-type="dwc:locationID" xlink:type="simple">SI41</named-content>; country: <named-content content-type="dwc:country" xlink:type="simple">Slovenia</named-content>; locality: <named-content content-type="dwc:locality" xlink:type="simple">Socerb, Osp</named-content>; minimumElevationInMeters: <named-content content-type="dwc:minimumElevationInMeters" xlink:type="simple">116</named-content>; maximumElevationInMeters: <named-content content-type="dwc:maximumElevationInMeters" xlink:type="simple">116</named-content>; decimalLatitude: <named-content content-type="dwc:decimalLatitude" xlink:type="simple">45.5819</named-content>; decimalLongitude: <named-content content-type="dwc:decimalLongitude" xlink:type="simple">13.8558</named-content>; <bold>Event:</bold> eventDate: <named-content content-type="dwc:eventDate" xlink:type="simple">2012-06-07</named-content>; habitat: <named-content content-type="dwc:habitat" xlink:type="simple">trail from Socerb to Osp</named-content></p>
              </list-item>
              <list-item>
                <label>Type status: Other material</label>
                <p><bold>Occurrence:</bold> recordedBy: <named-content content-type="dwc:recordedBy" xlink:type="simple">Gregorič, Čandek, Kralj-Fišer</named-content>; sex: <named-content content-type="dwc:sex" xlink:type="simple">1 female</named-content>; <bold>Location:</bold> locationID: <named-content content-type="dwc:locationID" xlink:type="simple">SI56</named-content>; country: <named-content content-type="dwc:country" xlink:type="simple">Slovenia</named-content>; locality: <named-content content-type="dwc:locality" xlink:type="simple">Dinaric Karst, Novelo</named-content>; minimumElevationInMeters: <named-content content-type="dwc:minimumElevationInMeters" xlink:type="simple">358</named-content>; maximumElevationInMeters: <named-content content-type="dwc:maximumElevationInMeters" xlink:type="simple">359</named-content>; decimalLatitude: <named-content content-type="dwc:decimalLatitude" xlink:type="simple">45.8533</named-content>; decimalLongitude: <named-content content-type="dwc:decimalLongitude" xlink:type="simple">13.6552</named-content>; <bold>Event:</bold> eventDate: <named-content content-type="dwc:eventDate" xlink:type="simple">2011-04-04/05-10</named-content>; habitat: <named-content content-type="dwc:habitat" xlink:type="simple">overgrowth</named-content></p>
              </list-item>
            </list>
          </tp:treatment-sec>
        </tp:taxon-treatment>
        <tp:taxon-treatment>
          <tp:treatment-meta>
            <kwd-group>
              <kwd><tp:taxon-name><tp:taxon-name-part taxon-name-part-type="species">fenestralis</tp:taxon-name-part></tp:taxon-name></kwd>
              <kwd><tp:taxon-name><tp:taxon-name-part taxon-name-part-type="genus">Amaurobius</tp:taxon-name-part></tp:taxon-name></kwd>
              <kwd><tp:taxon-name><tp:taxon-name-part taxon-name-part-type="familia">Amaurobiidae</tp:taxon-name-part></tp:taxon-name></kwd>
              <kwd><tp:taxon-name><tp:taxon-name-part taxon-name-part-type="regnum">Animalia</tp:taxon-name-part></tp:taxon-name></kwd>
            </kwd-group>
          </tp:treatment-meta>
          <tp:nomenclature>
            <tp:taxon-name><tp:taxon-name-part taxon-name-part-type="genus">Amaurobius</tp:taxon-name-part> <tp:taxon-name-part taxon-name-part-type="species">fenestralis</tp:taxon-name-part></tp:taxon-name>
            <tp:taxon-authority>(Ström, 1768)</tp:taxon-authority>
          </tp:nomenclature>
          <tp:treatment-sec sec-type="materials">
            <title>Materials</title>
            <list list-type="alpha-lower">
              <list-item>
                <label>Type status: Other material</label>
                <p><bold>Occurrence:</bold> recordedBy: <named-content content-type="dwc:recordedBy" xlink:type="simple">Kuntner, Gregorič, Čandek</named-content>; sex: <named-content content-type="dwc:sex" xlink:type="simple">1 female</named-content>; <bold>Location:</bold> locationID: <named-content content-type="dwc:locationID" xlink:type="simple">CH09</named-content>; country: <named-content content-type="dwc:country" xlink:type="simple">Switzerland</named-content>; locality: <named-content content-type="dwc:locality" xlink:type="simple">Pennine Alps, Mattertal</named-content>; minimumElevationInMeters: <named-content content-type="dwc:minimumElevationInMeters" xlink:type="simple">1447</named-content>; maximumElevationInMeters: <named-content content-type="dwc:maximumElevationInMeters" xlink:type="simple">1447</named-content>; decimalLatitude: <named-content content-type="dwc:decimalLatitude" xlink:type="simple">46.0976</named-content>; decimalLongitude: <named-content content-type="dwc:decimalLongitude" xlink:type="simple">7.7789</named-content>; <bold>Event:</bold> eventDate: <named-content content-type="dwc:eventDate" xlink:type="simple">2011-07-08</named-content>; habitat: <named-content content-type="dwc:habitat" xlink:type="simple">forest and meadow near river</named-content></p>
              </list-item>
            </list>
          </tp:treatment-sec>
        </tp:taxon-treatment>
        <tp:taxon-treatment>
          <tp:treatment-meta>
            <kwd-group>
              <kwd><tp:taxon-name><tp:taxon-name-part taxon-name-part-type="species">ferox</tp:taxon-name-part></tp:taxon-name></kwd>
              <kwd><tp:taxon-name><tp:taxon-name-part taxon-name-part-type="genus">Amaurobius</tp:taxon-name-part></tp:taxon-name></kwd>
              <kwd><tp:taxon-name><tp:taxon-name-part taxon-name-part-type="familia">Amaurobiidae</tp:taxon-name-part></tp:taxon-name></kwd>
              <kwd><tp:taxon-name><tp:taxon-name-part taxon-name-part-type="regnum">Animalia</tp:taxon-name-part></tp:taxon-name></kwd>
            </kwd-group>
          </tp:treatment-meta>
          <tp:nomenclature>
            <tp:taxon-name><tp:taxon-name-part taxon-name-part-type="genus">Amaurobius</tp:taxon-name-part> <tp:taxon-name-part taxon-name-part-type="species">ferox</tp:taxon-name-part></tp:taxon-name>
            <tp:taxon-authority>(Walckenaer, 1830)</tp:taxon-authority>
          </tp:nomenclature>
          <tp:treatment-sec sec-type="materials">
            <title>Materials</title>
            <list list-type="alpha-lower">
              <list-item>
                <label>Type status: Other material</label>
                <p><bold>Occurrence:</bold> recordedBy: <named-content content-type="dwc:recordedBy" xlink:type="simple">Kuntner, Čandek</named-content>; sex: <named-content content-type="dwc:sex" xlink:type="simple">1 female</named-content>; <bold>Location:</bold> locationID: <named-content content-type="dwc:locationID" xlink:type="simple">SI50</named-content>; country: <named-content content-type="dwc:country" xlink:type="simple">Slovenia</named-content>; locality: <named-content content-type="dwc:locality" xlink:type="simple">Sp. Prapreče</named-content>; minimumElevationInMeters: <named-content content-type="dwc:minimumElevationInMeters" xlink:type="simple">351</named-content>; maximumElevationInMeters: <named-content content-type="dwc:maximumElevationInMeters" xlink:type="simple">351</named-content>; decimalLatitude: <named-content content-type="dwc:decimalLatitude" xlink:type="simple">46.1620</named-content>; decimalLongitude: <named-content content-type="dwc:decimalLongitude" xlink:type="simple">14.6933</named-content>; <bold>Event:</bold> eventDate: <named-content content-type="dwc:eventDate" xlink:type="simple">2010-08-03/2012-05-28</named-content>; habitat: <named-content content-type="dwc:habitat" xlink:type="simple">house and surroundings</named-content></p>
              </list-item>
            </list>
          </tp:treatment-sec>
        </tp:taxon-treatment>
        <tp:taxon-treatment>
          <tp:treatment-meta>
            <kwd-group>
              <kwd><tp:taxon-name><tp:taxon-name-part taxon-name-part-type="species">jugorum</tp:taxon-name-part></tp:taxon-name></kwd>
              <kwd><tp:taxon-name><tp:taxon-name-part taxon-name-part-type="genus">Amaurobius</tp:taxon-name-part></tp:taxon-name></kwd>
              <kwd><tp:taxon-name><tp:taxon-name-part taxon-name-part-type="familia">Amaurobiidae</tp:taxon-name-part></tp:taxon-name></kwd>
              <kwd><tp:taxon-name><tp:taxon-name-part taxon-name-part-type="regnum">Animalia</tp:taxon-name-part></tp:taxon-name></kwd>
            </kwd-group>
          </tp:treatment-meta>
          <tp:nomenclature>
            <tp:taxon-name><tp:taxon-name-part taxon-name-part-type="genus">Amaurobius</tp:taxon-name-part> <tp:taxon-name-part taxon-name-part-type="species">jugorum</tp:taxon-name-part></tp:taxon-name>
            <tp:taxon-authority>L. Koch, 1868</tp:taxon-authority>
          </tp:nomenclature>
          <tp:treatment-sec sec-type="materials">
            <title>Materials</title>
            <list list-type="alpha-lower">
              <list-item>
                <label>Type status: Other material</label>
                <p><bold>Occurrence:</bold> recordedBy: <named-content content-type="dwc:recordedBy" xlink:type="simple">Kuntner, Lokovšek</named-content>; sex: <named-content content-type="dwc:sex" xlink:type="simple">1 female</named-content>; <bold>Location:</bold> locationID: <named-content content-type="dwc:locationID" xlink:type="simple">SI40</named-content>; country: <named-content content-type="dwc:country" xlink:type="simple">Slovenia</named-content>; locality: <named-content content-type="dwc:locality" xlink:type="simple">Slavnik</named-content>; minimumElevationInMeters: <named-content content-type="dwc:minimumElevationInMeters" xlink:type="simple">816</named-content>; maximumElevationInMeters: <named-content content-type="dwc:maximumElevationInMeters" xlink:type="simple">816</named-content>; decimalLatitude: <named-content content-type="dwc:decimalLatitude" xlink:type="simple">45.5499</named-content>; decimalLongitude: <named-content content-type="dwc:decimalLongitude" xlink:type="simple">13.9619</named-content>; <bold>Event:</bold> eventDate: <named-content content-type="dwc:eventDate" xlink:type="simple">2010-08-26</named-content>; habitat: <named-content content-type="dwc:habitat" xlink:type="simple">grassland and forest</named-content></p>
              </list-item>
              <list-item>
                <label>Type status: Other material</label>
                <p><bold>Occurrence:</bold> recordedBy: <named-content content-type="dwc:recordedBy" xlink:type="simple">Kostanjšek, RTŠB 2012</named-content>; sex: <named-content content-type="dwc:sex" xlink:type="simple">1 female</named-content>; <bold>Location:</bold> locationID: <named-content content-type="dwc:locationID" xlink:type="simple">SI75</named-content>; country: <named-content content-type="dwc:country" xlink:type="simple">Slovenia</named-content>; locality: <named-content content-type="dwc:locality" xlink:type="simple">Buje</named-content>; minimumElevationInMeters: <named-content content-type="dwc:minimumElevationInMeters" xlink:type="simple">470</named-content>; maximumElevationInMeters: <named-content content-type="dwc:maximumElevationInMeters" xlink:type="simple">470</named-content>; decimalLatitude: <named-content content-type="dwc:decimalLatitude" xlink:type="simple">45.6543</named-content>; decimalLongitude: <named-content content-type="dwc:decimalLongitude" xlink:type="simple">14.0924</named-content>; <bold>Event:</bold> eventDate: <named-content content-type="dwc:eventDate" xlink:type="simple">2012-07-20</named-content>; habitat: <named-content content-type="dwc:habitat" xlink:type="simple">forest</named-content></p>
              </list-item>
            </list>
          </tp:treatment-sec>
        </tp:taxon-treatment>
        <tp:taxon-treatment>
          <tp:treatment-meta>
            <kwd-group>
              <kwd><tp:taxon-name><tp:taxon-name-part taxon-name-part-type="familia">Anyphaenidae</tp:taxon-name-part></tp:taxon-name></kwd>
              <kwd><tp:taxon-name><tp:taxon-name-part taxon-name-part-type="regnum">Animalia</tp:taxon-name-part></tp:taxon-name></kwd>
            </kwd-group>
          </tp:treatment-meta>
          <tp:nomenclature>
            <tp:taxon-name><tp:taxon-name-part taxon-name-part-type="familia">Anyphaenidae</tp:taxon-name-part></tp:taxon-name>
            <tp:taxon-authority>Bertkau, 1878</tp:taxon-authority>
          </tp:nomenclature>
        </tp:taxon-treatment>
        <tp:taxon-treatment>
          <tp:treatment-meta>
            <kwd-group>
              <kwd><tp:taxon-name><tp:taxon-name-part taxon-name-part-type="species">accentuata</tp:taxon-name-part></tp:taxon-name></kwd>
              <kwd><tp:taxon-name><tp:taxon-name-part taxon-name-part-type="genus">Anyphaena</tp:taxon-name-part></tp:taxon-name></kwd>
              <kwd><tp:taxon-name><tp:taxon-name-part taxon-name-part-type="familia">Anyphaenidae</tp:taxon-name-part></tp:taxon-name></kwd>
              <kwd><tp:taxon-name><tp:taxon-name-part taxon-name-part-type="regnum">Animalia</tp:taxon-name-part></tp:taxon-name></kwd>
            </kwd-group>
          </tp:treatment-meta>
          <tp:nomenclature>
            <tp:taxon-name><tp:taxon-name-part taxon-name-part-type="genus">Anyphaena</tp:taxon-name-part> <tp:taxon-name-part taxon-name-part-type="species">accentuata</tp:taxon-name-part></tp:taxon-name>
            <tp:taxon-authority>(Walckenaer, 1802)</tp:taxon-authority>
          </tp:nomenclature>
          <tp:treatment-sec sec-type="materials">
            <title>Materials</title>
            <list list-type="alpha-lower">
              <list-item>
                <label>Type status: Other material</label>
                <p><bold>Occurrence:</bold> recordedBy: <named-content content-type="dwc:recordedBy" xlink:type="simple">Kuntner, Čandek</named-content>; sex: <named-content content-type="dwc:sex" xlink:type="simple">1 female</named-content>; <bold>Location:</bold> locationID: <named-content content-type="dwc:locationID" xlink:type="simple">SI50</named-content>; country: <named-content content-type="dwc:country" xlink:type="simple">Slovenia</named-content>; locality: <named-content content-type="dwc:locality" xlink:type="simple">Sp. Prapreče</named-content>; minimumElevationInMeters: <named-content content-type="dwc:minimumElevationInMeters" xlink:type="simple">351</named-content>; maximumElevationInMeters: <named-content content-type="dwc:maximumElevationInMeters" xlink:type="simple">351</named-content>; decimalLatitude: <named-content content-type="dwc:decimalLatitude" xlink:type="simple">46.1620</named-content>; decimalLongitude: <named-content content-type="dwc:decimalLongitude" xlink:type="simple">14.6933</named-content>; <bold>Event:</bold> eventDate: <named-content content-type="dwc:eventDate" xlink:type="simple">2010-08-03/2012-05-28</named-content>; habitat: <named-content content-type="dwc:habitat" xlink:type="simple">house and surroundings</named-content></p>
              </list-item>
            </list>
          </tp:treatment-sec>
        </tp:taxon-treatment>
        <tp:taxon-treatment>
          <tp:treatment-meta>
            <kwd-group>
              <kwd><tp:taxon-name><tp:taxon-name-part taxon-name-part-type="species">sabina</tp:taxon-name-part></tp:taxon-name></kwd>
              <kwd><tp:taxon-name><tp:taxon-name-part taxon-name-part-type="genus">Anyphaena</tp:taxon-name-part></tp:taxon-name></kwd>
              <kwd><tp:taxon-name><tp:taxon-name-part taxon-name-part-type="familia">Anyphaenidae</tp:taxon-name-part></tp:taxon-name></kwd>
              <kwd><tp:taxon-name><tp:taxon-name-part taxon-name-part-type="regnum">Animalia</tp:taxon-name-part></tp:taxon-name></kwd>
            </kwd-group>
          </tp:treatment-meta>
          <tp:nomenclature>
            <tp:taxon-name><tp:taxon-name-part taxon-name-part-type="genus">Anyphaena</tp:taxon-name-part> <tp:taxon-name-part taxon-name-part-type="species">sabina</tp:taxon-name-part></tp:taxon-name>
            <tp:taxon-authority>L. Koch, 1866</tp:taxon-authority>
          </tp:nomenclature>
          <tp:treatment-sec sec-type="materials">
            <title>Materials</title>
            <list list-type="alpha-lower">
              <list-item>
                <label>Type status: Other material</label>
                <p><bold>Occurrence:</bold> recordedBy: <named-content content-type="dwc:recordedBy" xlink:type="simple">Kuntner, Gregorič, Čandek, Kralj-Fišer, Cheng</named-content>; sex: <named-content content-type="dwc:sex" xlink:type="simple">1 female</named-content>; <bold>Location:</bold> locationID: <named-content content-type="dwc:locationID" xlink:type="simple">SI41</named-content>; country: <named-content content-type="dwc:country" xlink:type="simple">Slovenia</named-content>; locality: <named-content content-type="dwc:locality" xlink:type="simple">Socerb, Osp</named-content>; minimumElevationInMeters: <named-content content-type="dwc:minimumElevationInMeters" xlink:type="simple">116</named-content>; maximumElevationInMeters: <named-content content-type="dwc:maximumElevationInMeters" xlink:type="simple">116</named-content>; decimalLatitude: <named-content content-type="dwc:decimalLatitude" xlink:type="simple">45.5819</named-content>; decimalLongitude: <named-content content-type="dwc:decimalLongitude" xlink:type="simple">13.8558</named-content>; <bold>Event:</bold> eventDate: <named-content content-type="dwc:eventDate" xlink:type="simple">2012-06-07</named-content>; habitat: <named-content content-type="dwc:habitat" xlink:type="simple">trail from Socerb to Osp</named-content></p>
              </list-item>
            </list>
          </tp:treatment-sec>
        </tp:taxon-treatment>
        <tp:taxon-treatment>
          <tp:treatment-meta>
            <kwd-group>
              <kwd><tp:taxon-name><tp:taxon-name-part taxon-name-part-type="familia">Araneidae</tp:taxon-name-part></tp:taxon-name></kwd>
              <kwd><tp:taxon-name><tp:taxon-name-part taxon-name-part-type="regnum">Animalia</tp:taxon-name-part></tp:taxon-name></kwd>
            </kwd-group>
          </tp:treatment-meta>
          <tp:nomenclature>
            <tp:taxon-name><tp:taxon-name-part taxon-name-part-type="familia">Araneidae</tp:taxon-name-part></tp:taxon-name>
            <tp:taxon-authority>Clerck, 1757</tp:taxon-authority>
          </tp:nomenclature>
        </tp:taxon-treatment>
        <tp:taxon-treatment>
          <tp:treatment-meta>
            <kwd-group>
              <kwd><tp:taxon-name><tp:taxon-name-part taxon-name-part-type="species">ceropegia</tp:taxon-name-part></tp:taxon-name></kwd>
              <kwd><tp:taxon-name><tp:taxon-name-part taxon-name-part-type="genus">Aculepeira</tp:taxon-name-part></tp:taxon-name></kwd>
              <kwd><tp:taxon-name><tp:taxon-name-part taxon-name-part-type="familia">Araneidae</tp:taxon-name-part></tp:taxon-name></kwd>
              <kwd><tp:taxon-name><tp:taxon-name-part taxon-name-part-type="regnum">Animalia</tp:taxon-name-part></tp:taxon-name></kwd>
            </kwd-group>
          </tp:treatment-meta>
          <tp:nomenclature>
            <tp:taxon-name><tp:taxon-name-part taxon-name-part-type="genus">Aculepeira</tp:taxon-name-part> <tp:taxon-name-part taxon-name-part-type="species">ceropegia</tp:taxon-name-part></tp:taxon-name>
            <tp:taxon-authority>(Walckenaer, 1802)</tp:taxon-authority>
          </tp:nomenclature>
          <tp:treatment-sec sec-type="materials">
            <title>Materials</title>
            <list list-type="alpha-lower">
              <list-item>
                <label>Type status: Other material</label>
                <p><bold>Occurrence:</bold> recordedBy: <named-content content-type="dwc:recordedBy" xlink:type="simple">Kuntner, Gregorič, Čandek</named-content>; sex: <named-content content-type="dwc:sex" xlink:type="simple">1 female, 1 male</named-content>; <bold>Location:</bold> locationID: <named-content content-type="dwc:locationID" xlink:type="simple">CH06</named-content>; country: <named-content content-type="dwc:country" xlink:type="simple">Switzerland</named-content>; locality: <named-content content-type="dwc:locality" xlink:type="simple">Bernese Alps, Kandersteg</named-content>; minimumElevationInMeters: <named-content content-type="dwc:minimumElevationInMeters" xlink:type="simple">1677</named-content>; maximumElevationInMeters: <named-content content-type="dwc:maximumElevationInMeters" xlink:type="simple">1677</named-content>; decimalLatitude: <named-content content-type="dwc:decimalLatitude" xlink:type="simple">46.5020</named-content>; decimalLongitude: <named-content content-type="dwc:decimalLongitude" xlink:type="simple">7.6992</named-content>; <bold>Event:</bold> eventDate: <named-content content-type="dwc:eventDate" xlink:type="simple">2011-07-07</named-content>; habitat: <named-content content-type="dwc:habitat" xlink:type="simple">alpine meadow</named-content></p>
              </list-item>
              <list-item>
                <label>Type status: Other material</label>
                <p><bold>Occurrence:</bold> recordedBy: <named-content content-type="dwc:recordedBy" xlink:type="simple">Kuntner, Gregorič, Čandek</named-content>; sex: <named-content content-type="dwc:sex" xlink:type="simple">2 females</named-content>; <bold>Location:</bold> locationID: <named-content content-type="dwc:locationID" xlink:type="simple">CH09</named-content>; country: <named-content content-type="dwc:country" xlink:type="simple">Switzerland</named-content>; locality: <named-content content-type="dwc:locality" xlink:type="simple">Pennine Alps, Mattertal</named-content>; minimumElevationInMeters: <named-content content-type="dwc:minimumElevationInMeters" xlink:type="simple">1447</named-content>; maximumElevationInMeters: <named-content content-type="dwc:maximumElevationInMeters" xlink:type="simple">1447</named-content>; decimalLatitude: <named-content content-type="dwc:decimalLatitude" xlink:type="simple">46.0976</named-content>; decimalLongitude: <named-content content-type="dwc:decimalLongitude" xlink:type="simple">7.7789</named-content>; <bold>Event:</bold> eventDate: <named-content content-type="dwc:eventDate" xlink:type="simple">2011-07-08</named-content>; habitat: <named-content content-type="dwc:habitat" xlink:type="simple">forest and meadow near river</named-content></p>
              </list-item>
              <list-item>
                <label>Type status: Other material</label>
                <p><bold>Occurrence:</bold> recordedBy: <named-content content-type="dwc:recordedBy" xlink:type="simple">Kuntner, Gregorič, Čandek</named-content>; sex: <named-content content-type="dwc:sex" xlink:type="simple">1 female</named-content>; <bold>Location:</bold> locationID: <named-content content-type="dwc:locationID" xlink:type="simple">CH17</named-content>; country: <named-content content-type="dwc:country" xlink:type="simple">Switzerland</named-content>; locality: <named-content content-type="dwc:locality" xlink:type="simple">Engadin, Bivio</named-content>; minimumElevationInMeters: <named-content content-type="dwc:minimumElevationInMeters" xlink:type="simple">1780</named-content>; maximumElevationInMeters: <named-content content-type="dwc:maximumElevationInMeters" xlink:type="simple">1780</named-content>; decimalLatitude: <named-content content-type="dwc:decimalLatitude" xlink:type="simple">46.4753</named-content>; decimalLongitude: <named-content content-type="dwc:decimalLongitude" xlink:type="simple">9.6469</named-content>; <bold>Event:</bold> eventDate: <named-content content-type="dwc:eventDate" xlink:type="simple">2011-07-11</named-content>; habitat: <named-content content-type="dwc:habitat" xlink:type="simple">forest and river edge</named-content></p>
              </list-item>
              <list-item>
                <label>Type status: Other material</label>
                <p><bold>Occurrence:</bold> recordedBy: <named-content content-type="dwc:recordedBy" xlink:type="simple">Kuntner, Gregorič, Čandek</named-content>; sex: <named-content content-type="dwc:sex" xlink:type="simple">1 male</named-content>; <bold>Location:</bold> locationID: <named-content content-type="dwc:locationID" xlink:type="simple">CH19</named-content>; country: <named-content content-type="dwc:country" xlink:type="simple">Switzerland</named-content>; locality: <named-content content-type="dwc:locality" xlink:type="simple">Grison Alps, Alp Flix, Salategnas</named-content>; minimumElevationInMeters: <named-content content-type="dwc:minimumElevationInMeters" xlink:type="simple">1910</named-content>; maximumElevationInMeters: <named-content content-type="dwc:maximumElevationInMeters" xlink:type="simple">1910</named-content>; decimalLatitude: <named-content content-type="dwc:decimalLatitude" xlink:type="simple">46.5172</named-content>; decimalLongitude: <named-content content-type="dwc:decimalLongitude" xlink:type="simple">9.6533</named-content>; <bold>Event:</bold> eventDate: <named-content content-type="dwc:eventDate" xlink:type="simple">2011-07-12</named-content>; habitat: <named-content content-type="dwc:habitat" xlink:type="simple">flat uncut grassland</named-content></p>
              </list-item>
              <list-item>
                <label>Type status: Other material</label>
                <p><bold>Occurrence:</bold> recordedBy: <named-content content-type="dwc:recordedBy" xlink:type="simple">Kuntner, Gregorič, Čandek</named-content>; sex: <named-content content-type="dwc:sex" xlink:type="simple">1 female</named-content>; <bold>Location:</bold> locationID: <named-content content-type="dwc:locationID" xlink:type="simple">CH23</named-content>; country: <named-content content-type="dwc:country" xlink:type="simple">Switzerland</named-content>; locality: <named-content content-type="dwc:locality" xlink:type="simple">Grison Alps, Alp Flix, Salategnas</named-content>; minimumElevationInMeters: <named-content content-type="dwc:minimumElevationInMeters" xlink:type="simple">1900</named-content>; maximumElevationInMeters: <named-content content-type="dwc:maximumElevationInMeters" xlink:type="simple">1900</named-content>; decimalLatitude: <named-content content-type="dwc:decimalLatitude" xlink:type="simple">46.5141</named-content>; decimalLongitude: <named-content content-type="dwc:decimalLongitude" xlink:type="simple">9.6448</named-content>; <bold>Event:</bold> eventDate: <named-content content-type="dwc:eventDate" xlink:type="simple">2011-07-12</named-content>; habitat: <named-content content-type="dwc:habitat" xlink:type="simple">forest opening, grass and shrubs</named-content></p>
              </list-item>
              <list-item>
                <label>Type status: Other material</label>
                <p><bold>Occurrence:</bold> recordedBy: <named-content content-type="dwc:recordedBy" xlink:type="simple">Kuntner, Gregorič, Čandek</named-content>; sex: <named-content content-type="dwc:sex" xlink:type="simple">1 female</named-content>; <bold>Location:</bold> locationID: <named-content content-type="dwc:locationID" xlink:type="simple">CH32</named-content>; country: <named-content content-type="dwc:country" xlink:type="simple">Switzerland</named-content>; locality: <named-content content-type="dwc:locality" xlink:type="simple">Grison Alps, Alp Flix, Salategnas</named-content>; minimumElevationInMeters: <named-content content-type="dwc:minimumElevationInMeters" xlink:type="simple">1955</named-content>; maximumElevationInMeters: <named-content content-type="dwc:maximumElevationInMeters" xlink:type="simple">1955</named-content>; decimalLatitude: <named-content content-type="dwc:decimalLatitude" xlink:type="simple">46.5203</named-content>; decimalLongitude: <named-content content-type="dwc:decimalLongitude" xlink:type="simple">9.6458</named-content>; <bold>Event:</bold> eventDate: <named-content content-type="dwc:eventDate" xlink:type="simple">2011-07-16</named-content>; habitat: <named-content content-type="dwc:habitat" xlink:type="simple">timberline forest, moss</named-content></p>
              </list-item>
              <list-item>
                <label>Type status: Other material</label>
                <p><bold>Occurrence:</bold> recordedBy: <named-content content-type="dwc:recordedBy" xlink:type="simple">Čandek</named-content>; sex: <named-content content-type="dwc:sex" xlink:type="simple">1 female, 1 male</named-content>; <bold>Location:</bold> locationID: <named-content content-type="dwc:locationID" xlink:type="simple">SI61</named-content>; country: <named-content content-type="dwc:country" xlink:type="simple">Slovenia</named-content>; locality: <named-content content-type="dwc:locality" xlink:type="simple">Sekirišče</named-content>; minimumElevationInMeters: <named-content content-type="dwc:minimumElevationInMeters" xlink:type="simple">750</named-content>; maximumElevationInMeters: <named-content content-type="dwc:maximumElevationInMeters" xlink:type="simple">750</named-content>; decimalLatitude: <named-content content-type="dwc:decimalLatitude" xlink:type="simple">45.8631</named-content>; decimalLongitude: <named-content content-type="dwc:decimalLongitude" xlink:type="simple">14.5367</named-content>; <bold>Event:</bold> eventDate: <named-content content-type="dwc:eventDate" xlink:type="simple">2011-06-23/2012-06-21</named-content>; habitat: <named-content content-type="dwc:habitat" xlink:type="simple">house, grassland, overgrowth</named-content></p>
              </list-item>
            </list>
          </tp:treatment-sec>
        </tp:taxon-treatment>
        <tp:taxon-treatment>
          <tp:treatment-meta>
            <kwd-group>
              <kwd><tp:taxon-name><tp:taxon-name-part taxon-name-part-type="species">redii</tp:taxon-name-part></tp:taxon-name></kwd>
              <kwd><tp:taxon-name><tp:taxon-name-part taxon-name-part-type="genus">Agalenatea</tp:taxon-name-part></tp:taxon-name></kwd>
              <kwd><tp:taxon-name><tp:taxon-name-part taxon-name-part-type="familia">Araneidae</tp:taxon-name-part></tp:taxon-name></kwd>
              <kwd><tp:taxon-name><tp:taxon-name-part taxon-name-part-type="regnum">Animalia</tp:taxon-name-part></tp:taxon-name></kwd>
            </kwd-group>
          </tp:treatment-meta>
          <tp:nomenclature>
            <tp:taxon-name><tp:taxon-name-part taxon-name-part-type="genus">Agalenatea</tp:taxon-name-part> <tp:taxon-name-part taxon-name-part-type="species">redii</tp:taxon-name-part></tp:taxon-name>
            <tp:taxon-authority>(Scopoli, 1763)</tp:taxon-authority>
          </tp:nomenclature>
          <tp:treatment-sec sec-type="materials">
            <title>Materials</title>
            <list list-type="alpha-lower">
              <list-item>
                <label>Type status: Other material</label>
                <p><bold>Occurrence:</bold> recordedBy: <named-content content-type="dwc:recordedBy" xlink:type="simple">Čandek</named-content>; sex: <named-content content-type="dwc:sex" xlink:type="simple">2 females</named-content>; <bold>Location:</bold> locationID: <named-content content-type="dwc:locationID" xlink:type="simple">SI38</named-content>; country: <named-content content-type="dwc:country" xlink:type="simple">Slovenia</named-content>; locality: <named-content content-type="dwc:locality" xlink:type="simple">Poreče</named-content>; minimumElevationInMeters: <named-content content-type="dwc:minimumElevationInMeters" xlink:type="simple">135</named-content>; maximumElevationInMeters: <named-content content-type="dwc:maximumElevationInMeters" xlink:type="simple">135</named-content>; decimalLatitude: <named-content content-type="dwc:decimalLatitude" xlink:type="simple">45.8188</named-content>; decimalLongitude: <named-content content-type="dwc:decimalLongitude" xlink:type="simple">13.9692</named-content>; <bold>Event:</bold> eventDate: <named-content content-type="dwc:eventDate" xlink:type="simple">2011-05-08</named-content>; habitat: <named-content content-type="dwc:habitat" xlink:type="simple">grassland</named-content></p>
              </list-item>
              <list-item>
                <label>Type status: Other material</label>
                <p><bold>Occurrence:</bold> recordedBy: <named-content content-type="dwc:recordedBy" xlink:type="simple">Čandek</named-content>; sex: <named-content content-type="dwc:sex" xlink:type="simple">1 female</named-content>; <bold>Location:</bold> locationID: <named-content content-type="dwc:locationID" xlink:type="simple">SI43</named-content>; country: <named-content content-type="dwc:country" xlink:type="simple">Slovenia</named-content>; locality: <named-content content-type="dwc:locality" xlink:type="simple">Vipava</named-content>; minimumElevationInMeters: <named-content content-type="dwc:minimumElevationInMeters" xlink:type="simple">114</named-content>; maximumElevationInMeters: <named-content content-type="dwc:maximumElevationInMeters" xlink:type="simple">114</named-content>; decimalLatitude: <named-content content-type="dwc:decimalLatitude" xlink:type="simple">45.8282</named-content>; decimalLongitude: <named-content content-type="dwc:decimalLongitude" xlink:type="simple">13.9594</named-content>; <bold>Event:</bold> eventDate: <named-content content-type="dwc:eventDate" xlink:type="simple">2011-05-08</named-content>; habitat: <named-content content-type="dwc:habitat" xlink:type="simple">grassland</named-content></p>
              </list-item>
            </list>
          </tp:treatment-sec>
        </tp:taxon-treatment>
        <tp:taxon-treatment>
          <tp:treatment-meta>
            <kwd-group>
              <kwd><tp:taxon-name><tp:taxon-name-part taxon-name-part-type="species">alsine</tp:taxon-name-part></tp:taxon-name></kwd>
              <kwd><tp:taxon-name><tp:taxon-name-part taxon-name-part-type="genus">Araneus</tp:taxon-name-part></tp:taxon-name></kwd>
              <kwd><tp:taxon-name><tp:taxon-name-part taxon-name-part-type="familia">Araneidae</tp:taxon-name-part></tp:taxon-name></kwd>
              <kwd><tp:taxon-name><tp:taxon-name-part taxon-name-part-type="regnum">Animalia</tp:taxon-name-part></tp:taxon-name></kwd>
            </kwd-group>
          </tp:treatment-meta>
          <tp:nomenclature>
            <tp:taxon-name><tp:taxon-name-part taxon-name-part-type="genus">Araneus</tp:taxon-name-part> <tp:taxon-name-part taxon-name-part-type="species">alsine</tp:taxon-name-part></tp:taxon-name>
            <tp:taxon-authority>(Walckenaer, 1802)</tp:taxon-authority>
          </tp:nomenclature>
          <tp:treatment-sec sec-type="materials">
            <title>Materials</title>
            <list list-type="alpha-lower">
              <list-item>
                <label>Type status: Other material</label>
                <p><bold>Occurrence:</bold> recordedBy: <named-content content-type="dwc:recordedBy" xlink:type="simple">Čandek</named-content>; sex: <named-content content-type="dwc:sex" xlink:type="simple">1 male</named-content>; <bold>Location:</bold> locationID: <named-content content-type="dwc:locationID" xlink:type="simple">SI61</named-content>; country: <named-content content-type="dwc:country" xlink:type="simple">Slovenia</named-content>; locality: <named-content content-type="dwc:locality" xlink:type="simple">Sekirišče</named-content>; minimumElevationInMeters: <named-content content-type="dwc:minimumElevationInMeters" xlink:type="simple">750</named-content>; maximumElevationInMeters: <named-content content-type="dwc:maximumElevationInMeters" xlink:type="simple">750</named-content>; decimalLatitude: <named-content content-type="dwc:decimalLatitude" xlink:type="simple">45.8631</named-content>; decimalLongitude: <named-content content-type="dwc:decimalLongitude" xlink:type="simple">14.5367</named-content>; <bold>Event:</bold> eventDate: <named-content content-type="dwc:eventDate" xlink:type="simple">2011-06-23/2012-06-21</named-content>; habitat: <named-content content-type="dwc:habitat" xlink:type="simple">house, grassland, overgrowth</named-content></p>
              </list-item>
            </list>
          </tp:treatment-sec>
        </tp:taxon-treatment>
        <tp:taxon-treatment>
          <tp:treatment-meta>
            <kwd-group>
              <kwd><tp:taxon-name><tp:taxon-name-part taxon-name-part-type="species">angulatus</tp:taxon-name-part></tp:taxon-name></kwd>
              <kwd><tp:taxon-name><tp:taxon-name-part taxon-name-part-type="genus">Araneus</tp:taxon-name-part></tp:taxon-name></kwd>
              <kwd><tp:taxon-name><tp:taxon-name-part taxon-name-part-type="familia">Araneidae</tp:taxon-name-part></tp:taxon-name></kwd>
              <kwd><tp:taxon-name><tp:taxon-name-part taxon-name-part-type="regnum">Animalia</tp:taxon-name-part></tp:taxon-name></kwd>
            </kwd-group>
          </tp:treatment-meta>
          <tp:nomenclature>
            <tp:taxon-name><tp:taxon-name-part taxon-name-part-type="genus">Araneus</tp:taxon-name-part> <tp:taxon-name-part taxon-name-part-type="species">angulatus</tp:taxon-name-part></tp:taxon-name>
            <tp:taxon-authority>Clerck, 1757</tp:taxon-authority>
          </tp:nomenclature>
          <tp:treatment-sec sec-type="materials">
            <title>Materials</title>
            <list list-type="alpha-lower">
              <list-item>
                <label>Type status: Other material</label>
                <p><bold>Occurrence:</bold> recordedBy: <named-content content-type="dwc:recordedBy" xlink:type="simple">Kostanjšek, RTŠB 2011</named-content>; sex: <named-content content-type="dwc:sex" xlink:type="simple">1 male</named-content>; <bold>Location:</bold> locationID: <named-content content-type="dwc:locationID" xlink:type="simple">SI19</named-content>; country: <named-content content-type="dwc:country" xlink:type="simple">Slovenia</named-content>; locality: <named-content content-type="dwc:locality" xlink:type="simple">Ptujska cesta</named-content>; minimumElevationInMeters: <named-content content-type="dwc:minimumElevationInMeters" xlink:type="simple">240</named-content>; maximumElevationInMeters: <named-content content-type="dwc:maximumElevationInMeters" xlink:type="simple">240</named-content>; decimalLatitude: <named-content content-type="dwc:decimalLatitude" xlink:type="simple">46.6283</named-content>; decimalLongitude: <named-content content-type="dwc:decimalLongitude" xlink:type="simple">15.9973</named-content>; <bold>Event:</bold> eventDate: <named-content content-type="dwc:eventDate" xlink:type="simple">2011-07-26</named-content>; habitat: <named-content content-type="dwc:habitat" xlink:type="simple">grassland</named-content></p>
              </list-item>
              <list-item>
                <label>Type status: Other material</label>
                <p><bold>Occurrence:</bold> recordedBy: <named-content content-type="dwc:recordedBy" xlink:type="simple">Gregorič, Čandek, Kralj-Fišer</named-content>; sex: <named-content content-type="dwc:sex" xlink:type="simple">2 females</named-content>; <bold>Location:</bold> locationID: <named-content content-type="dwc:locationID" xlink:type="simple">SI52</named-content>; country: <named-content content-type="dwc:country" xlink:type="simple">Slovenia</named-content>; locality: <named-content content-type="dwc:locality" xlink:type="simple">Dinaric Karst, Griže</named-content>; minimumElevationInMeters: <named-content content-type="dwc:minimumElevationInMeters" xlink:type="simple">484</named-content>; maximumElevationInMeters: <named-content content-type="dwc:maximumElevationInMeters" xlink:type="simple">484</named-content>; decimalLatitude: <named-content content-type="dwc:decimalLatitude" xlink:type="simple">45.7506</named-content>; decimalLongitude: <named-content content-type="dwc:decimalLongitude" xlink:type="simple">13.9509</named-content>; <bold>Event:</bold> eventDate: <named-content content-type="dwc:eventDate" xlink:type="simple">2011-04-04/05-10</named-content>; habitat: <named-content content-type="dwc:habitat" xlink:type="simple">overgrowth</named-content></p>
              </list-item>
              <list-item>
                <label>Type status: Other material</label>
                <p><bold>Occurrence:</bold> recordedBy: <named-content content-type="dwc:recordedBy" xlink:type="simple">Kuntner</named-content>; sex: <named-content content-type="dwc:sex" xlink:type="simple">1 female</named-content>; <bold>Location:</bold> locationID: <named-content content-type="dwc:locationID" xlink:type="simple">SI63</named-content>; country: <named-content content-type="dwc:country" xlink:type="simple">Slovenia</named-content>; locality: <named-content content-type="dwc:locality" xlink:type="simple">Avče</named-content>; minimumElevationInMeters: <named-content content-type="dwc:minimumElevationInMeters" xlink:type="simple">165</named-content>; maximumElevationInMeters: <named-content content-type="dwc:maximumElevationInMeters" xlink:type="simple">165</named-content>; decimalLatitude: <named-content content-type="dwc:decimalLatitude" xlink:type="simple">46.1088</named-content>; decimalLongitude: <named-content content-type="dwc:decimalLongitude" xlink:type="simple">13.6819</named-content>; <bold>Event:</bold> eventDate: <named-content content-type="dwc:eventDate" xlink:type="simple">2010-07-26</named-content>; habitat: <named-content content-type="dwc:habitat" xlink:type="simple">not specified</named-content></p>
              </list-item>
            </list>
          </tp:treatment-sec>
        </tp:taxon-treatment>
        <tp:taxon-treatment>
          <tp:treatment-meta>
            <kwd-group>
              <kwd><tp:taxon-name><tp:taxon-name-part taxon-name-part-type="species">diadematus</tp:taxon-name-part></tp:taxon-name></kwd>
              <kwd><tp:taxon-name><tp:taxon-name-part taxon-name-part-type="genus">Araneus</tp:taxon-name-part></tp:taxon-name></kwd>
              <kwd><tp:taxon-name><tp:taxon-name-part taxon-name-part-type="familia">Araneidae</tp:taxon-name-part></tp:taxon-name></kwd>
              <kwd><tp:taxon-name><tp:taxon-name-part taxon-name-part-type="regnum">Animalia</tp:taxon-name-part></tp:taxon-name></kwd>
            </kwd-group>
          </tp:treatment-meta>
          <tp:nomenclature>
            <tp:taxon-name><tp:taxon-name-part taxon-name-part-type="genus">Araneus</tp:taxon-name-part> <tp:taxon-name-part taxon-name-part-type="species">diadematus</tp:taxon-name-part></tp:taxon-name>
            <tp:taxon-authority>Clerck, 1757</tp:taxon-authority>
          </tp:nomenclature>
          <tp:treatment-sec sec-type="materials">
            <title>Materials</title>
            <list list-type="alpha-lower">
              <list-item>
                <label>Type status: Other material</label>
                <p><bold>Occurrence:</bold> recordedBy: <named-content content-type="dwc:recordedBy" xlink:type="simple">Kuntner, Gregorič, Čandek</named-content>; sex: <named-content content-type="dwc:sex" xlink:type="simple">2 females, 1 male</named-content>; <bold>Location:</bold> locationID: <named-content content-type="dwc:locationID" xlink:type="simple">CH04</named-content>; country: <named-content content-type="dwc:country" xlink:type="simple">Switzerland</named-content>; locality: <named-content content-type="dwc:locality" xlink:type="simple">Bernese Alps, Gasteretal</named-content>; minimumElevationInMeters: <named-content content-type="dwc:minimumElevationInMeters" xlink:type="simple">1460</named-content>; maximumElevationInMeters: <named-content content-type="dwc:maximumElevationInMeters" xlink:type="simple">1460</named-content>; decimalLatitude: <named-content content-type="dwc:decimalLatitude" xlink:type="simple">46.4552</named-content>; decimalLongitude: <named-content content-type="dwc:decimalLongitude" xlink:type="simple">7.7039</named-content>; <bold>Event:</bold> eventDate: <named-content content-type="dwc:eventDate" xlink:type="simple">2011-07-07</named-content>; habitat: <named-content content-type="dwc:habitat" xlink:type="simple">river shore</named-content></p>
              </list-item>
              <list-item>
                <label>Type status: Other material</label>
                <p><bold>Occurrence:</bold> recordedBy: <named-content content-type="dwc:recordedBy" xlink:type="simple">Kuntner, Lokovšek</named-content>; sex: <named-content content-type="dwc:sex" xlink:type="simple">2 females</named-content>; <bold>Location:</bold> locationID: <named-content content-type="dwc:locationID" xlink:type="simple">SI40</named-content>; country: <named-content content-type="dwc:country" xlink:type="simple">Slovenia</named-content>; locality: <named-content content-type="dwc:locality" xlink:type="simple">Slavnik</named-content>; minimumElevationInMeters: <named-content content-type="dwc:minimumElevationInMeters" xlink:type="simple">816</named-content>; maximumElevationInMeters: <named-content content-type="dwc:maximumElevationInMeters" xlink:type="simple">816</named-content>; decimalLatitude: <named-content content-type="dwc:decimalLatitude" xlink:type="simple">45.5499</named-content>; decimalLongitude: <named-content content-type="dwc:decimalLongitude" xlink:type="simple">13.9619</named-content>; <bold>Event:</bold> eventDate: <named-content content-type="dwc:eventDate" xlink:type="simple">2010-08-26</named-content>; habitat: <named-content content-type="dwc:habitat" xlink:type="simple">grassland and forest</named-content></p>
              </list-item>
              <list-item>
                <label>Type status: Other material</label>
                <p><bold>Occurrence:</bold> recordedBy: <named-content content-type="dwc:recordedBy" xlink:type="simple">Kuntner, Čandek</named-content>; sex: <named-content content-type="dwc:sex" xlink:type="simple">3 females</named-content>; <bold>Location:</bold> locationID: <named-content content-type="dwc:locationID" xlink:type="simple">SI50</named-content>; country: <named-content content-type="dwc:country" xlink:type="simple">Slovenia</named-content>; locality: <named-content content-type="dwc:locality" xlink:type="simple">Sp. Prapreče</named-content>; minimumElevationInMeters: <named-content content-type="dwc:minimumElevationInMeters" xlink:type="simple">351</named-content>; maximumElevationInMeters: <named-content content-type="dwc:maximumElevationInMeters" xlink:type="simple">351</named-content>; decimalLatitude: <named-content content-type="dwc:decimalLatitude" xlink:type="simple">46.1620</named-content>; decimalLongitude: <named-content content-type="dwc:decimalLongitude" xlink:type="simple">14.6933</named-content>; <bold>Event:</bold> eventDate: <named-content content-type="dwc:eventDate" xlink:type="simple">2010-08-03/2012-05-28</named-content>; habitat: <named-content content-type="dwc:habitat" xlink:type="simple">house and surroundings</named-content></p>
              </list-item>
              <list-item>
                <label>Type status: Other material</label>
                <p><bold>Occurrence:</bold> recordedBy: <named-content content-type="dwc:recordedBy" xlink:type="simple">Kostanjšek, RTŠB 2011</named-content>; sex: <named-content content-type="dwc:sex" xlink:type="simple">1 female</named-content>; <bold>Location:</bold> locationID: <named-content content-type="dwc:locationID" xlink:type="simple">SI64</named-content>; country: <named-content content-type="dwc:country" xlink:type="simple">Slovenia</named-content>; locality: <named-content content-type="dwc:locality" xlink:type="simple">Polenšak</named-content>; minimumElevationInMeters: <named-content content-type="dwc:minimumElevationInMeters" xlink:type="simple">225</named-content>; maximumElevationInMeters: <named-content content-type="dwc:maximumElevationInMeters" xlink:type="simple">225</named-content>; decimalLatitude: <named-content content-type="dwc:decimalLatitude" xlink:type="simple">46.4723</named-content>; decimalLongitude: <named-content content-type="dwc:decimalLongitude" xlink:type="simple">16.0182</named-content>; <bold>Event:</bold> eventDate: <named-content content-type="dwc:eventDate" xlink:type="simple">2011-07-29</named-content>; habitat: <named-content content-type="dwc:habitat" xlink:type="simple">marshy grassland</named-content></p>
              </list-item>
            </list>
          </tp:treatment-sec>
        </tp:taxon-treatment>
        <tp:taxon-treatment>
          <tp:treatment-meta>
            <kwd-group>
              <kwd><tp:taxon-name><tp:taxon-name-part taxon-name-part-type="species">marmoreus</tp:taxon-name-part></tp:taxon-name></kwd>
              <kwd><tp:taxon-name><tp:taxon-name-part taxon-name-part-type="genus">Araneus</tp:taxon-name-part></tp:taxon-name></kwd>
              <kwd><tp:taxon-name><tp:taxon-name-part taxon-name-part-type="familia">Araneidae</tp:taxon-name-part></tp:taxon-name></kwd>
              <kwd><tp:taxon-name><tp:taxon-name-part taxon-name-part-type="regnum">Animalia</tp:taxon-name-part></tp:taxon-name></kwd>
            </kwd-group>
          </tp:treatment-meta>
          <tp:nomenclature>
            <tp:taxon-name><tp:taxon-name-part taxon-name-part-type="genus">Araneus</tp:taxon-name-part> <tp:taxon-name-part taxon-name-part-type="species">marmoreus</tp:taxon-name-part></tp:taxon-name>
            <tp:taxon-authority>Clerck, 1757</tp:taxon-authority>
          </tp:nomenclature>
          <tp:treatment-sec sec-type="materials">
            <title>Materials</title>
            <list list-type="alpha-lower">
              <list-item>
                <label>Type status: Other material</label>
                <p><bold>Occurrence:</bold> recordedBy: <named-content content-type="dwc:recordedBy" xlink:type="simple">Kuntner, Gregorič, Lokovšek</named-content>; sex: <named-content content-type="dwc:sex" xlink:type="simple">1 female</named-content>; <bold>Location:</bold> locationID: <named-content content-type="dwc:locationID" xlink:type="simple">SI39</named-content>; country: <named-content content-type="dwc:country" xlink:type="simple">Slovenia</named-content>; locality: <named-content content-type="dwc:locality" xlink:type="simple">Primostek</named-content>; minimumElevationInMeters: <named-content content-type="dwc:minimumElevationInMeters" xlink:type="simple">157</named-content>; maximumElevationInMeters: <named-content content-type="dwc:maximumElevationInMeters" xlink:type="simple">157</named-content>; decimalLatitude: <named-content content-type="dwc:decimalLatitude" xlink:type="simple">45.6299</named-content>; decimalLongitude: <named-content content-type="dwc:decimalLongitude" xlink:type="simple">15.2997</named-content>; <bold>Event:</bold> eventDate: <named-content content-type="dwc:eventDate" xlink:type="simple">2010-08-24</named-content>; habitat: <named-content content-type="dwc:habitat" xlink:type="simple">grassland</named-content></p>
              </list-item>
              <list-item>
                <label>Type status: Other material</label>
                <p><bold>Occurrence:</bold> recordedBy: <named-content content-type="dwc:recordedBy" xlink:type="simple">Kuntner, Čandek</named-content>; sex: <named-content content-type="dwc:sex" xlink:type="simple">2 females</named-content>; <bold>Location:</bold> locationID: <named-content content-type="dwc:locationID" xlink:type="simple">SI50</named-content>; country: <named-content content-type="dwc:country" xlink:type="simple">Slovenia</named-content>; locality: <named-content content-type="dwc:locality" xlink:type="simple">Sp. Prapreče</named-content>; minimumElevationInMeters: <named-content content-type="dwc:minimumElevationInMeters" xlink:type="simple">351</named-content>; maximumElevationInMeters: <named-content content-type="dwc:maximumElevationInMeters" xlink:type="simple">351</named-content>; decimalLatitude: <named-content content-type="dwc:decimalLatitude" xlink:type="simple">46.1620</named-content>; decimalLongitude: <named-content content-type="dwc:decimalLongitude" xlink:type="simple">14.6933</named-content>; <bold>Event:</bold> eventDate: <named-content content-type="dwc:eventDate" xlink:type="simple">2010-08-03/2012-05-28</named-content>; habitat: <named-content content-type="dwc:habitat" xlink:type="simple">house and surroundings</named-content></p>
              </list-item>
              <list-item>
                <label>Type status: Other material</label>
                <p><bold>Occurrence:</bold> recordedBy: <named-content content-type="dwc:recordedBy" xlink:type="simple">Čandek</named-content>; sex: <named-content content-type="dwc:sex" xlink:type="simple">1 female</named-content>; <bold>Location:</bold> locationID: <named-content content-type="dwc:locationID" xlink:type="simple">SI65</named-content>; country: <named-content content-type="dwc:country" xlink:type="simple">Slovenia</named-content>; locality: <named-content content-type="dwc:locality" xlink:type="simple">Dramlje</named-content>; minimumElevationInMeters: <named-content content-type="dwc:minimumElevationInMeters" xlink:type="simple">409</named-content>; maximumElevationInMeters: <named-content content-type="dwc:maximumElevationInMeters" xlink:type="simple">409</named-content>; decimalLatitude: <named-content content-type="dwc:decimalLatitude" xlink:type="simple">46.2799</named-content>; decimalLongitude: <named-content content-type="dwc:decimalLongitude" xlink:type="simple">15.4044</named-content>; <bold>Event:</bold> eventDate: <named-content content-type="dwc:eventDate" xlink:type="simple">2011-08-27</named-content>; habitat: <named-content content-type="dwc:habitat" xlink:type="simple">house and surroundings</named-content></p>
              </list-item>
              <list-item>
                <label>Type status: Other material</label>
                <p><bold>Occurrence:</bold> recordedBy: <named-content content-type="dwc:recordedBy" xlink:type="simple">Kostanjšek, RTŠB 2011</named-content>; sex: <named-content content-type="dwc:sex" xlink:type="simple">1 female</named-content>; <bold>Location:</bold> locationID: <named-content content-type="dwc:locationID" xlink:type="simple">SI76</named-content>; country: <named-content content-type="dwc:country" xlink:type="simple">Slovenia</named-content>; locality: <named-content content-type="dwc:locality" xlink:type="simple">Velovlek</named-content>; minimumElevationInMeters: <named-content content-type="dwc:minimumElevationInMeters" xlink:type="simple">225</named-content>; maximumElevationInMeters: <named-content content-type="dwc:maximumElevationInMeters" xlink:type="simple">225</named-content>; decimalLatitude: <named-content content-type="dwc:decimalLatitude" xlink:type="simple">46.4942</named-content>; decimalLongitude: <named-content content-type="dwc:decimalLongitude" xlink:type="simple">15.9174</named-content>; <bold>Event:</bold> eventDate: <named-content content-type="dwc:eventDate" xlink:type="simple">2011-07-25</named-content>; habitat: <named-content content-type="dwc:habitat" xlink:type="simple">forest</named-content></p>
              </list-item>
            </list>
          </tp:treatment-sec>
        </tp:taxon-treatment>
        <tp:taxon-treatment>
          <tp:treatment-meta>
            <kwd-group>
              <kwd><tp:taxon-name><tp:taxon-name-part taxon-name-part-type="species">quadratus</tp:taxon-name-part></tp:taxon-name></kwd>
              <kwd><tp:taxon-name><tp:taxon-name-part taxon-name-part-type="genus">Araneus</tp:taxon-name-part></tp:taxon-name></kwd>
              <kwd><tp:taxon-name><tp:taxon-name-part taxon-name-part-type="familia">Araneidae</tp:taxon-name-part></tp:taxon-name></kwd>
              <kwd><tp:taxon-name><tp:taxon-name-part taxon-name-part-type="regnum">Animalia</tp:taxon-name-part></tp:taxon-name></kwd>
            </kwd-group>
          </tp:treatment-meta>
          <tp:nomenclature>
            <tp:taxon-name><tp:taxon-name-part taxon-name-part-type="genus">Araneus</tp:taxon-name-part> <tp:taxon-name-part taxon-name-part-type="species">quadratus</tp:taxon-name-part></tp:taxon-name>
            <tp:taxon-authority>Clerck, 1757</tp:taxon-authority>
          </tp:nomenclature>
          <tp:treatment-sec sec-type="materials">
            <title>Materials</title>
            <list list-type="alpha-lower">
              <list-item>
                <label>Type status: Other material</label>
                <p><bold>Occurrence:</bold> recordedBy: <named-content content-type="dwc:recordedBy" xlink:type="simple">Kuntner, Gregorič, Čandek</named-content>; sex: <named-content content-type="dwc:sex" xlink:type="simple">3 males</named-content>; <bold>Location:</bold> locationID: <named-content content-type="dwc:locationID" xlink:type="simple">CH23</named-content>; country: <named-content content-type="dwc:country" xlink:type="simple">Switzerland</named-content>; locality: <named-content content-type="dwc:locality" xlink:type="simple">Grison Alps, Alp Flix, Salategnas</named-content>; minimumElevationInMeters: <named-content content-type="dwc:minimumElevationInMeters" xlink:type="simple">1900</named-content>; maximumElevationInMeters: <named-content content-type="dwc:maximumElevationInMeters" xlink:type="simple">1900</named-content>; decimalLatitude: <named-content content-type="dwc:decimalLatitude" xlink:type="simple">46.5141</named-content>; decimalLongitude: <named-content content-type="dwc:decimalLongitude" xlink:type="simple">9.6448</named-content>; <bold>Event:</bold> eventDate: <named-content content-type="dwc:eventDate" xlink:type="simple">2011-07-12</named-content>; habitat: <named-content content-type="dwc:habitat" xlink:type="simple">forest opening, grass and shrubs</named-content></p>
              </list-item>
              <list-item>
                <label>Type status: Other material</label>
                <p><bold>Occurrence:</bold> recordedBy: <named-content content-type="dwc:recordedBy" xlink:type="simple">Kuntner, Gregorič, Čandek</named-content>; sex: <named-content content-type="dwc:sex" xlink:type="simple">1 female</named-content>; <bold>Location:</bold> locationID: <named-content content-type="dwc:locationID" xlink:type="simple">CH30</named-content>; country: <named-content content-type="dwc:country" xlink:type="simple">Switzerland</named-content>; locality: <named-content content-type="dwc:locality" xlink:type="simple">Grison Alps, Alp Flix - Lai Flix</named-content>; minimumElevationInMeters: <named-content content-type="dwc:minimumElevationInMeters" xlink:type="simple">1967</named-content>; maximumElevationInMeters: <named-content content-type="dwc:maximumElevationInMeters" xlink:type="simple">1967</named-content>; decimalLatitude: <named-content content-type="dwc:decimalLatitude" xlink:type="simple">46.5358</named-content>; decimalLongitude: <named-content content-type="dwc:decimalLongitude" xlink:type="simple">9.6409</named-content>; <bold>Event:</bold> eventDate: <named-content content-type="dwc:eventDate" xlink:type="simple">2011-07-16</named-content>; habitat: <named-content content-type="dwc:habitat" xlink:type="simple">next to alpine lake</named-content></p>
              </list-item>
              <list-item>
                <label>Type status: Other material</label>
                <p><bold>Occurrence:</bold> recordedBy: <named-content content-type="dwc:recordedBy" xlink:type="simple">Kuntner, Gregorič, Čandek</named-content>; sex: <named-content content-type="dwc:sex" xlink:type="simple">1 male</named-content>; <bold>Location:</bold> locationID: <named-content content-type="dwc:locationID" xlink:type="simple">CH32</named-content>; country: <named-content content-type="dwc:country" xlink:type="simple">Switzerland</named-content>; locality: <named-content content-type="dwc:locality" xlink:type="simple">Grison Alps, Alp Flix, Salategnas</named-content>; minimumElevationInMeters: <named-content content-type="dwc:minimumElevationInMeters" xlink:type="simple">1955</named-content>; maximumElevationInMeters: <named-content content-type="dwc:maximumElevationInMeters" xlink:type="simple">1955</named-content>; decimalLatitude: <named-content content-type="dwc:decimalLatitude" xlink:type="simple">46.5203</named-content>; decimalLongitude: <named-content content-type="dwc:decimalLongitude" xlink:type="simple">9.6458</named-content>; <bold>Event:</bold> eventDate: <named-content content-type="dwc:eventDate" xlink:type="simple">2011-07-16</named-content>; habitat: <named-content content-type="dwc:habitat" xlink:type="simple">timberline forest, moss</named-content></p>
              </list-item>
              <list-item>
                <label>Type status: Other material</label>
                <p><bold>Occurrence:</bold> recordedBy: <named-content content-type="dwc:recordedBy" xlink:type="simple">Gregorič</named-content>; sex: <named-content content-type="dwc:sex" xlink:type="simple">1 female</named-content>; <bold>Location:</bold> locationID: <named-content content-type="dwc:locationID" xlink:type="simple">SI44</named-content>; country: <named-content content-type="dwc:country" xlink:type="simple">Slovenia</named-content>; locality: <named-content content-type="dwc:locality" xlink:type="simple">Vnanje Gorice, Brezovica pri Ljubljani</named-content>; minimumElevationInMeters: <named-content content-type="dwc:minimumElevationInMeters" xlink:type="simple">289</named-content>; maximumElevationInMeters: <named-content content-type="dwc:maximumElevationInMeters" xlink:type="simple">289</named-content>; decimalLatitude: <named-content content-type="dwc:decimalLatitude" xlink:type="simple">46.0028</named-content>; decimalLongitude: <named-content content-type="dwc:decimalLongitude" xlink:type="simple">14.4342</named-content>; <bold>Event:</bold> eventDate: <named-content content-type="dwc:eventDate" xlink:type="simple">2010-09-10</named-content>; habitat: <named-content content-type="dwc:habitat" xlink:type="simple">house</named-content></p>
              </list-item>
              <list-item>
                <label>Type status: Other material</label>
                <p><bold>Occurrence:</bold> recordedBy: <named-content content-type="dwc:recordedBy" xlink:type="simple">Čandek</named-content>; sex: <named-content content-type="dwc:sex" xlink:type="simple">1 female</named-content>; <bold>Location:</bold> locationID: <named-content content-type="dwc:locationID" xlink:type="simple">SI46</named-content>; country: <named-content content-type="dwc:country" xlink:type="simple">Slovenia</named-content>; locality: <named-content content-type="dwc:locality" xlink:type="simple">Šešče pri Preboldu</named-content>; minimumElevationInMeters: <named-content content-type="dwc:minimumElevationInMeters" xlink:type="simple">284</named-content>; maximumElevationInMeters: <named-content content-type="dwc:maximumElevationInMeters" xlink:type="simple">285</named-content>; decimalLatitude: <named-content content-type="dwc:decimalLatitude" xlink:type="simple">46.2356</named-content>; decimalLongitude: <named-content content-type="dwc:decimalLongitude" xlink:type="simple">15.1228</named-content>; <bold>Event:</bold> eventDate: <named-content content-type="dwc:eventDate" xlink:type="simple">2011-06-13/2012-06-22</named-content>; habitat: <named-content content-type="dwc:habitat" xlink:type="simple">house and surroundings</named-content></p>
              </list-item>
            </list>
          </tp:treatment-sec>
        </tp:taxon-treatment>
        <tp:taxon-treatment>
          <tp:treatment-meta>
            <kwd-group>
              <kwd><tp:taxon-name><tp:taxon-name-part taxon-name-part-type="species">sturmi</tp:taxon-name-part></tp:taxon-name></kwd>
              <kwd><tp:taxon-name><tp:taxon-name-part taxon-name-part-type="genus">Araneus</tp:taxon-name-part></tp:taxon-name></kwd>
              <kwd><tp:taxon-name><tp:taxon-name-part taxon-name-part-type="familia">Araneidae</tp:taxon-name-part></tp:taxon-name></kwd>
              <kwd><tp:taxon-name><tp:taxon-name-part taxon-name-part-type="regnum">Animalia</tp:taxon-name-part></tp:taxon-name></kwd>
            </kwd-group>
          </tp:treatment-meta>
          <tp:nomenclature>
            <tp:taxon-name><tp:taxon-name-part taxon-name-part-type="genus">Araneus</tp:taxon-name-part> <tp:taxon-name-part taxon-name-part-type="species">sturmi</tp:taxon-name-part></tp:taxon-name>
            <tp:taxon-authority>(Hahn, 1831)</tp:taxon-authority>
          </tp:nomenclature>
          <tp:treatment-sec sec-type="materials">
            <title>Materials</title>
            <list list-type="alpha-lower">
              <list-item>
                <label>Type status: Other material</label>
                <p><bold>Occurrence:</bold> recordedBy: <named-content content-type="dwc:recordedBy" xlink:type="simple">Kuntner, Gregorič, Čandek, Kralj-Fišer, Cheng</named-content>; sex: <named-content content-type="dwc:sex" xlink:type="simple">1 female</named-content>; <bold>Location:</bold> locationID: <named-content content-type="dwc:locationID" xlink:type="simple">SI41</named-content>; country: <named-content content-type="dwc:country" xlink:type="simple">Slovenia</named-content>; locality: <named-content content-type="dwc:locality" xlink:type="simple">Socerb, Osp</named-content>; minimumElevationInMeters: <named-content content-type="dwc:minimumElevationInMeters" xlink:type="simple">116</named-content>; maximumElevationInMeters: <named-content content-type="dwc:maximumElevationInMeters" xlink:type="simple">116</named-content>; decimalLatitude: <named-content content-type="dwc:decimalLatitude" xlink:type="simple">45.5819</named-content>; decimalLongitude: <named-content content-type="dwc:decimalLongitude" xlink:type="simple">13.8558</named-content>; <bold>Event:</bold> eventDate: <named-content content-type="dwc:eventDate" xlink:type="simple">2012-06-07</named-content>; habitat: <named-content content-type="dwc:habitat" xlink:type="simple">trail from Socerb to Osp</named-content></p>
              </list-item>
              <list-item>
                <label>Type status: Other material</label>
                <p><bold>Occurrence:</bold> recordedBy: <named-content content-type="dwc:recordedBy" xlink:type="simple">Čandek</named-content>; sex: <named-content content-type="dwc:sex" xlink:type="simple">1 male</named-content>; <bold>Location:</bold> locationID: <named-content content-type="dwc:locationID" xlink:type="simple">SI61</named-content>; country: <named-content content-type="dwc:country" xlink:type="simple">Slovenia</named-content>; locality: <named-content content-type="dwc:locality" xlink:type="simple">Sekirišče</named-content>; minimumElevationInMeters: <named-content content-type="dwc:minimumElevationInMeters" xlink:type="simple">750</named-content>; maximumElevationInMeters: <named-content content-type="dwc:maximumElevationInMeters" xlink:type="simple">750</named-content>; decimalLatitude: <named-content content-type="dwc:decimalLatitude" xlink:type="simple">45.8631</named-content>; decimalLongitude: <named-content content-type="dwc:decimalLongitude" xlink:type="simple">14.5367</named-content>; <bold>Event:</bold> eventDate: <named-content content-type="dwc:eventDate" xlink:type="simple">2011-06-23/2012-06-21</named-content>; habitat: <named-content content-type="dwc:habitat" xlink:type="simple">house, grassland, overgrowth</named-content></p>
              </list-item>
            </list>
          </tp:treatment-sec>
        </tp:taxon-treatment>
<!-- Page 10: The entries for Araniella cucurbitina (Clerck, 1757) represent that species and Araniella opisthographa (Kulczyn'ski, 1905) (new to the checklist) and the corrected text should read:
 -->
         <tp:taxon-treatment>
          <tp:treatment-meta>
            <kwd-group>
              <kwd><tp:taxon-name><tp:taxon-name-part taxon-name-part-type="species">cucurbitina</tp:taxon-name-part></tp:taxon-name></kwd>
              <kwd><tp:taxon-name><tp:taxon-name-part taxon-name-part-type="genus">Araniella</tp:taxon-name-part></tp:taxon-name></kwd>
              <kwd><tp:taxon-name><tp:taxon-name-part taxon-name-part-type="familia">Araneidae</tp:taxon-name-part></tp:taxon-name></kwd>
              <kwd><tp:taxon-name><tp:taxon-name-part taxon-name-part-type="regnum">Animalia</tp:taxon-name-part></tp:taxon-name></kwd>
            </kwd-group>
          </tp:treatment-meta>
          <tp:nomenclature>
            <tp:taxon-name><tp:taxon-name-part taxon-name-part-type="genus">Araniella</tp:taxon-name-part> <tp:taxon-name-part taxon-name-part-type="species">cucurbitina</tp:taxon-name-part></tp:taxon-name>
            <tp:taxon-authority>(Clerck, 1757)</tp:taxon-authority>
          </tp:nomenclature>
          <tp:treatment-sec sec-type="materials">
            <title>Materials</title>
            <list list-type="alpha-lower">
              <list-item>
                <label>Type status: Other material</label>
                <p><bold>Occurrence:</bold> recordedBy: <named-content content-type="dwc:recordedBy" xlink:type="simple">Kuntner, Gregorič, Čandek, Kralj-Fišer, Cheng</named-content>; sex: <named-content content-type="dwc:sex" xlink:type="simple">1 female</named-content>; <bold>Location:</bold> locationID: <named-content content-type="dwc:locationID" xlink:type="simple">SI41</named-content>; country: <named-content content-type="dwc:country" xlink:type="simple">Slovenia</named-content>; locality: <named-content content-type="dwc:locality" xlink:type="simple">Socerb, Osp</named-content>; minimumElevationInMeters: <named-content content-type="dwc:minimumElevationInMeters" xlink:type="simple">116</named-content>; maximumElevationInMeters: <named-content content-type="dwc:maximumElevationInMeters" xlink:type="simple">116</named-content>; decimalLatitude: <named-content content-type="dwc:decimalLatitude" xlink:type="simple">45.5819</named-content>; decimalLongitude: <named-content content-type="dwc:decimalLongitude" xlink:type="simple">13.8558</named-content>; <bold>Event:</bold> eventDate: <named-content content-type="dwc:eventDate" xlink:type="simple">2012-06-07</named-content>; habitat: <named-content content-type="dwc:habitat" xlink:type="simple">trail from Socerb to Osp</named-content></p>
              </list-item>
              <list-item>
                <label>Type status: Other material</label>
                <p><bold>Occurrence:</bold> recordedBy: <named-content content-type="dwc:recordedBy" xlink:type="simple">Kuntner, Čandek</named-content>; sex: <named-content content-type="dwc:sex" xlink:type="simple">1 male</named-content>; <bold>Location:</bold> locationID: <named-content content-type="dwc:locationID" xlink:type="simple">SI50</named-content>; country: <named-content content-type="dwc:country" xlink:type="simple">Slovenia</named-content>; locality: <named-content content-type="dwc:locality" xlink:type="simple">Sp. Prapreče</named-content>; minimumElevationInMeters: <named-content content-type="dwc:minimumElevationInMeters" xlink:type="simple">351</named-content>; maximumElevationInMeters: <named-content content-type="dwc:maximumElevationInMeters" xlink:type="simple">351</named-content>; decimalLatitude: <named-content content-type="dwc:decimalLatitude" xlink:type="simple">46.1620</named-content>; decimalLongitude: <named-content content-type="dwc:decimalLongitude" xlink:type="simple">14.6933</named-content>; <bold>Event:</bold> eventDate: <named-content content-type="dwc:eventDate" xlink:type="simple">2010-08-03/2012-05-28</named-content>; habitat: <named-content content-type="dwc:habitat" xlink:type="simple">house and surroundings</named-content></p>
              </list-item>
            </list>
          </tp:treatment-sec>
        </tp:taxon-treatment>
        <tp:taxon-treatment>
          <tp:treatment-meta>
            <kwd-group>
              <kwd><tp:taxon-name><tp:taxon-name-part taxon-name-part-type="species">opisthographa</tp:taxon-name-part></tp:taxon-name></kwd>
              <kwd><tp:taxon-name><tp:taxon-name-part taxon-name-part-type="genus">Araniella</tp:taxon-name-part></tp:taxon-name></kwd>
              <kwd><tp:taxon-name><tp:taxon-name-part taxon-name-part-type="familia">Araneidae</tp:taxon-name-part></tp:taxon-name></kwd>
              <kwd><tp:taxon-name><tp:taxon-name-part taxon-name-part-type="regnum">Animalia</tp:taxon-name-part></tp:taxon-name></kwd>
            </kwd-group>
          </tp:treatment-meta>
          <tp:nomenclature>
            <tp:taxon-name><tp:taxon-name-part taxon-name-part-type="genus">Araniella</tp:taxon-name-part> <tp:taxon-name-part taxon-name-part-type="species">opisthographa</tp:taxon-name-part></tp:taxon-name>
            <tp:taxon-authority>(Kulczyn'ski, 1905)</tp:taxon-authority>
          </tp:nomenclature>
          <tp:treatment-sec sec-type="materials">
            <title>Materials</title>
            <list list-type="alpha-lower">
                <list-item>
                <label>Type status: Other material</label>
                <p><bold>Occurrence:</bold> recordedBy: <named-content content-type="dwc:recordedBy" xlink:type="simple">Kuntner, Čandek</named-content>; sex: <named-content content-type="dwc:sex" xlink:type="simple">1 male</named-content>; <bold>Location:</bold> locationID: <named-content content-type="dwc:locationID" xlink:type="simple">SI50</named-content>; country: <named-content content-type="dwc:country" xlink:type="simple">Slovenia</named-content>; locality: <named-content content-type="dwc:locality" xlink:type="simple">Sp. Prapreče</named-content>; minimumElevationInMeters: <named-content content-type="dwc:minimumElevationInMeters" xlink:type="simple">351</named-content>; maximumElevationInMeters: <named-content content-type="dwc:maximumElevationInMeters" xlink:type="simple">351</named-content>; decimalLatitude: <named-content content-type="dwc:decimalLatitude" xlink:type="simple">46.1620</named-content>; decimalLongitude: <named-content content-type="dwc:decimalLongitude" xlink:type="simple">14.6933</named-content>; <bold>Event:</bold> eventDate: <named-content content-type="dwc:eventDate" xlink:type="simple">2010-08-03/2012-05-28</named-content>; habitat: <named-content content-type="dwc:habitat" xlink:type="simple">house and surroundings</named-content></p>
              </list-item>
              <list-item>
                <label>Type status: Other material</label>
                <p><bold>Occurrence:</bold> recordedBy: <named-content content-type="dwc:recordedBy" xlink:type="simple">Čandek</named-content>; sex: <named-content content-type="dwc:sex" xlink:type="simple">1 male</named-content>; <bold>Location:</bold> locationID: <named-content content-type="dwc:locationID" xlink:type="simple">SI58</named-content>; country: <named-content content-type="dwc:country" xlink:type="simple">Slovenia</named-content>; locality: <named-content content-type="dwc:locality" xlink:type="simple">Budanje</named-content>; minimumElevationInMeters: <named-content content-type="dwc:minimumElevationInMeters" xlink:type="simple">243</named-content>; maximumElevationInMeters: <named-content content-type="dwc:maximumElevationInMeters" xlink:type="simple">243</named-content>; decimalLatitude: <named-content content-type="dwc:decimalLatitude" xlink:type="simple">45.8743</named-content>; decimalLongitude: <named-content content-type="dwc:decimalLongitude" xlink:type="simple">13.9497</named-content>; <bold>Event:</bold> eventDate: <named-content content-type="dwc:eventDate" xlink:type="simple">2011-05-07</named-content>; habitat: <named-content content-type="dwc:habitat" xlink:type="simple">school and surroundings</named-content></p>
              </list-item>
            </list>
          </tp:treatment-sec>
        </tp:taxon-treatment>
        <tp:taxon-treatment>
          <tp:treatment-meta>
            <kwd-group>
              <kwd><tp:taxon-name><tp:taxon-name-part taxon-name-part-type="species">displicata</tp:taxon-name-part></tp:taxon-name></kwd>
              <kwd><tp:taxon-name><tp:taxon-name-part taxon-name-part-type="genus">Araniella</tp:taxon-name-part></tp:taxon-name></kwd>
              <kwd><tp:taxon-name><tp:taxon-name-part taxon-name-part-type="familia">Araneidae</tp:taxon-name-part></tp:taxon-name></kwd>
              <kwd><tp:taxon-name><tp:taxon-name-part taxon-name-part-type="regnum">Animalia</tp:taxon-name-part></tp:taxon-name></kwd>
            </kwd-group>
          </tp:treatment-meta>
          <tp:nomenclature>
            <tp:taxon-name><tp:taxon-name-part taxon-name-part-type="genus">Araniella</tp:taxon-name-part> <tp:taxon-name-part taxon-name-part-type="species">displicata</tp:taxon-name-part></tp:taxon-name>
            <tp:taxon-authority>(Hentz, 1847)</tp:taxon-authority>
          </tp:nomenclature>
          <tp:treatment-sec sec-type="materials">
            <title>Materials</title>
            <list list-type="alpha-lower">
              <list-item>
                <label>Type status: Other material</label>
                <p><bold>Occurrence:</bold> recordedBy: <named-content content-type="dwc:recordedBy" xlink:type="simple">Kuntner, Gregorič, Čandek</named-content>; sex: <named-content content-type="dwc:sex" xlink:type="simple">1 female</named-content>; <bold>Location:</bold> locationID: <named-content content-type="dwc:locationID" xlink:type="simple">CH32</named-content>; country: <named-content content-type="dwc:country" xlink:type="simple">Switzerland</named-content>; locality: <named-content content-type="dwc:locality" xlink:type="simple">Grison Alps, Alp Flix, Salategnas</named-content>; minimumElevationInMeters: <named-content content-type="dwc:minimumElevationInMeters" xlink:type="simple">1955</named-content>; maximumElevationInMeters: <named-content content-type="dwc:maximumElevationInMeters" xlink:type="simple">1955</named-content>; decimalLatitude: <named-content content-type="dwc:decimalLatitude" xlink:type="simple">46.5203</named-content>; decimalLongitude: <named-content content-type="dwc:decimalLongitude" xlink:type="simple">9.6458</named-content>; <bold>Event:</bold> eventDate: <named-content content-type="dwc:eventDate" xlink:type="simple">2011-07-16</named-content>; habitat: <named-content content-type="dwc:habitat" xlink:type="simple">timberline forest, moss</named-content></p>
              </list-item>
            </list>
          </tp:treatment-sec>
        </tp:taxon-treatment>
        <tp:taxon-treatment>
          <tp:treatment-meta>
            <kwd-group>
              <kwd><tp:taxon-name><tp:taxon-name-part taxon-name-part-type="species">bruennichi</tp:taxon-name-part></tp:taxon-name></kwd>
              <kwd><tp:taxon-name><tp:taxon-name-part taxon-name-part-type="genus">Argiope</tp:taxon-name-part></tp:taxon-name></kwd>
              <kwd><tp:taxon-name><tp:taxon-name-part taxon-name-part-type="familia">Araneidae</tp:taxon-name-part></tp:taxon-name></kwd>
              <kwd><tp:taxon-name><tp:taxon-name-part taxon-name-part-type="regnum">Animalia</tp:taxon-name-part></tp:taxon-name></kwd>
            </kwd-group>
          </tp:treatment-meta>
          <tp:nomenclature>
            <tp:taxon-name><tp:taxon-name-part taxon-name-part-type="genus">Argiope</tp:taxon-name-part> <tp:taxon-name-part taxon-name-part-type="species">bruennichi</tp:taxon-name-part></tp:taxon-name>
            <tp:taxon-authority>(Scopoli, 1772)</tp:taxon-authority>
          </tp:nomenclature>
          <tp:treatment-sec sec-type="materials">
            <title>Materials</title>
            <list list-type="alpha-lower">
              <list-item>
                <label>Type status: Other material</label>
                <p><bold>Occurrence:</bold> recordedBy: <named-content content-type="dwc:recordedBy" xlink:type="simple">Kostanjšek, RTŠB 2011</named-content>; sex: <named-content content-type="dwc:sex" xlink:type="simple">1 male</named-content>; <bold>Location:</bold> locationID: <named-content content-type="dwc:locationID" xlink:type="simple">SI04</named-content>; country: <named-content content-type="dwc:country" xlink:type="simple">Slovenia</named-content>; locality: <named-content content-type="dwc:locality" xlink:type="simple">Cerkvenjak</named-content>; minimumElevationInMeters: <named-content content-type="dwc:minimumElevationInMeters" xlink:type="simple">230</named-content>; maximumElevationInMeters: <named-content content-type="dwc:maximumElevationInMeters" xlink:type="simple">230</named-content>; decimalLatitude: <named-content content-type="dwc:decimalLatitude" xlink:type="simple">46.5641</named-content>; decimalLongitude: <named-content content-type="dwc:decimalLongitude" xlink:type="simple">15.9863</named-content>; <bold>Event:</bold> eventDate: <named-content content-type="dwc:eventDate" xlink:type="simple">2011-07-22</named-content>; habitat: <named-content content-type="dwc:habitat" xlink:type="simple">grassland</named-content></p>
              </list-item>
              <list-item>
                <label>Type status: Other material</label>
                <p><bold>Occurrence:</bold> recordedBy: <named-content content-type="dwc:recordedBy" xlink:type="simple">Kuntner, Lokovšek</named-content>; sex: <named-content content-type="dwc:sex" xlink:type="simple">2 females</named-content>; <bold>Location:</bold> locationID: <named-content content-type="dwc:locationID" xlink:type="simple">SI40</named-content>; country: <named-content content-type="dwc:country" xlink:type="simple">Slovenia</named-content>; locality: <named-content content-type="dwc:locality" xlink:type="simple">Slavnik</named-content>; minimumElevationInMeters: <named-content content-type="dwc:minimumElevationInMeters" xlink:type="simple">816</named-content>; maximumElevationInMeters: <named-content content-type="dwc:maximumElevationInMeters" xlink:type="simple">816</named-content>; decimalLatitude: <named-content content-type="dwc:decimalLatitude" xlink:type="simple">45.5499</named-content>; decimalLongitude: <named-content content-type="dwc:decimalLongitude" xlink:type="simple">13.9619</named-content>; <bold>Event:</bold> eventDate: <named-content content-type="dwc:eventDate" xlink:type="simple">2010-08-26</named-content>; habitat: <named-content content-type="dwc:habitat" xlink:type="simple">grassland and forest</named-content></p>
              </list-item>
              <list-item>
                <label>Type status: Other material</label>
                <p><bold>Occurrence:</bold> recordedBy: <named-content content-type="dwc:recordedBy" xlink:type="simple">Kuntner, Čandek</named-content>; sex: <named-content content-type="dwc:sex" xlink:type="simple">4 females</named-content>; <bold>Location:</bold> locationID: <named-content content-type="dwc:locationID" xlink:type="simple">SI50</named-content>; country: <named-content content-type="dwc:country" xlink:type="simple">Slovenia</named-content>; locality: <named-content content-type="dwc:locality" xlink:type="simple">Sp. Prapreče</named-content>; minimumElevationInMeters: <named-content content-type="dwc:minimumElevationInMeters" xlink:type="simple">351</named-content>; maximumElevationInMeters: <named-content content-type="dwc:maximumElevationInMeters" xlink:type="simple">351</named-content>; decimalLatitude: <named-content content-type="dwc:decimalLatitude" xlink:type="simple">46.1620</named-content>; decimalLongitude: <named-content content-type="dwc:decimalLongitude" xlink:type="simple">14.6933</named-content>; <bold>Event:</bold> eventDate: <named-content content-type="dwc:eventDate" xlink:type="simple">2010-08-03/2012-05-28</named-content>; habitat: <named-content content-type="dwc:habitat" xlink:type="simple">house and surroundings</named-content></p>
              </list-item>
              <list-item>
                <label>Type status: Other material</label>
                <p><bold>Occurrence:</bold> recordedBy: <named-content content-type="dwc:recordedBy" xlink:type="simple">Čandek</named-content>; sex: <named-content content-type="dwc:sex" xlink:type="simple">1 female</named-content>; <bold>Location:</bold> locationID: <named-content content-type="dwc:locationID" xlink:type="simple">SI61</named-content>; country: <named-content content-type="dwc:country" xlink:type="simple">Slovenia</named-content>; locality: <named-content content-type="dwc:locality" xlink:type="simple">Sekirišče</named-content>; minimumElevationInMeters: <named-content content-type="dwc:minimumElevationInMeters" xlink:type="simple">750</named-content>; maximumElevationInMeters: <named-content content-type="dwc:maximumElevationInMeters" xlink:type="simple">750</named-content>; decimalLatitude: <named-content content-type="dwc:decimalLatitude" xlink:type="simple">45.8631</named-content>; decimalLongitude: <named-content content-type="dwc:decimalLongitude" xlink:type="simple">14.5367</named-content>; <bold>Event:</bold> eventDate: <named-content content-type="dwc:eventDate" xlink:type="simple">2011-06-23/2012-06-21</named-content>; habitat: <named-content content-type="dwc:habitat" xlink:type="simple">house, grassland, overgrowth</named-content></p>
              </list-item>
            </list>
          </tp:treatment-sec>
        </tp:taxon-treatment>
        <tp:taxon-treatment>
          <tp:treatment-meta>
            <kwd-group>
              <kwd><tp:taxon-name><tp:taxon-name-part taxon-name-part-type="species">prominens</tp:taxon-name-part></tp:taxon-name></kwd>
              <kwd><tp:taxon-name><tp:taxon-name-part taxon-name-part-type="genus">Cercidia</tp:taxon-name-part></tp:taxon-name></kwd>
              <kwd><tp:taxon-name><tp:taxon-name-part taxon-name-part-type="familia">Araneidae</tp:taxon-name-part></tp:taxon-name></kwd>
              <kwd><tp:taxon-name><tp:taxon-name-part taxon-name-part-type="regnum">Animalia</tp:taxon-name-part></tp:taxon-name></kwd>
            </kwd-group>
          </tp:treatment-meta>
          <tp:nomenclature>
            <tp:taxon-name><tp:taxon-name-part taxon-name-part-type="genus">Cercidia</tp:taxon-name-part> <tp:taxon-name-part taxon-name-part-type="species">prominens</tp:taxon-name-part></tp:taxon-name>
            <tp:taxon-authority>(Westring, 1851)</tp:taxon-authority>
          </tp:nomenclature>
          <tp:treatment-sec sec-type="materials">
            <title>Materials</title>
            <list list-type="alpha-lower">
              <list-item>
                <label>Type status: Other material</label>
                <p><bold>Occurrence:</bold> recordedBy: <named-content content-type="dwc:recordedBy" xlink:type="simple">Kuntner, Gregorič, Čandek, Kralj-Fišer, Cheng</named-content>; sex: <named-content content-type="dwc:sex" xlink:type="simple">1 female</named-content>; <bold>Location:</bold> locationID: <named-content content-type="dwc:locationID" xlink:type="simple">SI41</named-content>; country: <named-content content-type="dwc:country" xlink:type="simple">Slovenia</named-content>; locality: <named-content content-type="dwc:locality" xlink:type="simple">Socerb, Osp</named-content>; minimumElevationInMeters: <named-content content-type="dwc:minimumElevationInMeters" xlink:type="simple">116</named-content>; maximumElevationInMeters: <named-content content-type="dwc:maximumElevationInMeters" xlink:type="simple">116</named-content>; decimalLatitude: <named-content content-type="dwc:decimalLatitude" xlink:type="simple">45.5819</named-content>; decimalLongitude: <named-content content-type="dwc:decimalLongitude" xlink:type="simple">13.8558</named-content>; <bold>Event:</bold> eventDate: <named-content content-type="dwc:eventDate" xlink:type="simple">2012-06-07</named-content>; habitat: <named-content content-type="dwc:habitat" xlink:type="simple">trail from Socerb to Osp</named-content></p>
              </list-item>
              <list-item>
                <label>Type status: Other material</label>
                <p><bold>Occurrence:</bold> recordedBy: <named-content content-type="dwc:recordedBy" xlink:type="simple">Gregorič, Čandek, Kralj-Fišer</named-content>; sex: <named-content content-type="dwc:sex" xlink:type="simple">2 males</named-content>; <bold>Location:</bold> locationID: <named-content content-type="dwc:locationID" xlink:type="simple">SI52</named-content>; country: <named-content content-type="dwc:country" xlink:type="simple">Slovenia</named-content>; locality: <named-content content-type="dwc:locality" xlink:type="simple">Dinaric Karst, Griže</named-content>; minimumElevationInMeters: <named-content content-type="dwc:minimumElevationInMeters" xlink:type="simple">484</named-content>; maximumElevationInMeters: <named-content content-type="dwc:maximumElevationInMeters" xlink:type="simple">484</named-content>; decimalLatitude: <named-content content-type="dwc:decimalLatitude" xlink:type="simple">45.7506</named-content>; decimalLongitude: <named-content content-type="dwc:decimalLongitude" xlink:type="simple">13.9509</named-content>; <bold>Event:</bold> eventDate: <named-content content-type="dwc:eventDate" xlink:type="simple">2011-04-04/05-10</named-content>; habitat: <named-content content-type="dwc:habitat" xlink:type="simple">overgrowth</named-content></p>
              </list-item>
              <list-item>
                <label>Type status: Other material</label>
                <p><bold>Occurrence:</bold> recordedBy: <named-content content-type="dwc:recordedBy" xlink:type="simple">Gregorič, Čandek, Kralj-Fišer</named-content>; sex: <named-content content-type="dwc:sex" xlink:type="simple">2 females</named-content>; <bold>Location:</bold> locationID: <named-content content-type="dwc:locationID" xlink:type="simple">SI55</named-content>; country: <named-content content-type="dwc:country" xlink:type="simple">Slovenia</named-content>; locality: <named-content content-type="dwc:locality" xlink:type="simple">Dinaric Karst, Lokvice</named-content>; minimumElevationInMeters: <named-content content-type="dwc:minimumElevationInMeters" xlink:type="simple">273</named-content>; maximumElevationInMeters: <named-content content-type="dwc:maximumElevationInMeters" xlink:type="simple">275</named-content>; decimalLatitude: <named-content content-type="dwc:decimalLatitude" xlink:type="simple">45.8659</named-content>; decimalLongitude: <named-content content-type="dwc:decimalLongitude" xlink:type="simple">13.6102</named-content>; <bold>Event:</bold> eventDate: <named-content content-type="dwc:eventDate" xlink:type="simple">2011-04-04/05-10</named-content>; habitat: <named-content content-type="dwc:habitat" xlink:type="simple">overgrowth</named-content></p>
              </list-item>
              <list-item>
                <label>Type status: Other material</label>
                <p><bold>Occurrence:</bold> recordedBy: <named-content content-type="dwc:recordedBy" xlink:type="simple">Čandek</named-content>; sex: <named-content content-type="dwc:sex" xlink:type="simple">1 female, 1 male</named-content>; <bold>Location:</bold> locationID: <named-content content-type="dwc:locationID" xlink:type="simple">SI60</named-content>; country: <named-content content-type="dwc:country" xlink:type="simple">Slovenia</named-content>; locality: <named-content content-type="dwc:locality" xlink:type="simple">Budanje</named-content>; minimumElevationInMeters: <named-content content-type="dwc:minimumElevationInMeters" xlink:type="simple">295</named-content>; maximumElevationInMeters: <named-content content-type="dwc:maximumElevationInMeters" xlink:type="simple">295</named-content>; decimalLatitude: <named-content content-type="dwc:decimalLatitude" xlink:type="simple">45.8799</named-content>; decimalLongitude: <named-content content-type="dwc:decimalLongitude" xlink:type="simple">13.9459</named-content>; <bold>Event:</bold> eventDate: <named-content content-type="dwc:eventDate" xlink:type="simple">2011-05-07</named-content>; habitat: <named-content content-type="dwc:habitat" xlink:type="simple">forest clearing</named-content></p>
              </list-item>
            </list>
          </tp:treatment-sec>
        </tp:taxon-treatment>
        <tp:taxon-treatment>
          <tp:treatment-meta>
            <kwd-group>
              <kwd><tp:taxon-name><tp:taxon-name-part taxon-name-part-type="species">conica</tp:taxon-name-part></tp:taxon-name></kwd>
              <kwd><tp:taxon-name><tp:taxon-name-part taxon-name-part-type="genus">Cyclosa</tp:taxon-name-part></tp:taxon-name></kwd>
              <kwd><tp:taxon-name><tp:taxon-name-part taxon-name-part-type="familia">Araneidae</tp:taxon-name-part></tp:taxon-name></kwd>
              <kwd><tp:taxon-name><tp:taxon-name-part taxon-name-part-type="regnum">Animalia</tp:taxon-name-part></tp:taxon-name></kwd>
            </kwd-group>
          </tp:treatment-meta>
          <tp:nomenclature>
            <tp:taxon-name><tp:taxon-name-part taxon-name-part-type="genus">Cyclosa</tp:taxon-name-part> <tp:taxon-name-part taxon-name-part-type="species">conica</tp:taxon-name-part></tp:taxon-name>
            <tp:taxon-authority>(Pallas, 1772)</tp:taxon-authority>
          </tp:nomenclature>
          <tp:treatment-sec sec-type="materials">
            <title>Materials</title>
            <list list-type="alpha-lower">
              <list-item>
                <label>Type status: Other material</label>
                <p><bold>Occurrence:</bold> recordedBy: <named-content content-type="dwc:recordedBy" xlink:type="simple">Kuntner, Gregorič, Čandek</named-content>; sex: <named-content content-type="dwc:sex" xlink:type="simple">1 female</named-content>; <bold>Location:</bold> locationID: <named-content content-type="dwc:locationID" xlink:type="simple">CH01</named-content>; country: <named-content content-type="dwc:country" xlink:type="simple">Switzerland</named-content>; locality: <named-content content-type="dwc:locality" xlink:type="simple">Bernese Alps, Gasteretal</named-content>; minimumElevationInMeters: <named-content content-type="dwc:minimumElevationInMeters" xlink:type="simple">1662</named-content>; maximumElevationInMeters: <named-content content-type="dwc:maximumElevationInMeters" xlink:type="simple">1662</named-content>; decimalLatitude: <named-content content-type="dwc:decimalLatitude" xlink:type="simple">46.4457</named-content>; decimalLongitude: <named-content content-type="dwc:decimalLongitude" xlink:type="simple">7.7413</named-content>; <bold>Event:</bold> eventDate: <named-content content-type="dwc:eventDate" xlink:type="simple">2011-07-07</named-content>; habitat: <named-content content-type="dwc:habitat" xlink:type="simple">alpine meadow</named-content></p>
              </list-item>
              <list-item>
                <label>Type status: Other material</label>
                <p><bold>Occurrence:</bold> recordedBy: <named-content content-type="dwc:recordedBy" xlink:type="simple">Kuntner, Lokovšek</named-content>; sex: <named-content content-type="dwc:sex" xlink:type="simple">1 female</named-content>; <bold>Location:</bold> locationID: <named-content content-type="dwc:locationID" xlink:type="simple">SI40</named-content>; country: <named-content content-type="dwc:country" xlink:type="simple">Slovenia</named-content>; locality: <named-content content-type="dwc:locality" xlink:type="simple">Slavnik</named-content>; minimumElevationInMeters: <named-content content-type="dwc:minimumElevationInMeters" xlink:type="simple">816</named-content>; maximumElevationInMeters: <named-content content-type="dwc:maximumElevationInMeters" xlink:type="simple">816</named-content>; decimalLatitude: <named-content content-type="dwc:decimalLatitude" xlink:type="simple">45.5499</named-content>; decimalLongitude: <named-content content-type="dwc:decimalLongitude" xlink:type="simple">13.9619</named-content>; <bold>Event:</bold> eventDate: <named-content content-type="dwc:eventDate" xlink:type="simple">2010-08-26</named-content>; habitat: <named-content content-type="dwc:habitat" xlink:type="simple">grassland and forest</named-content></p>
              </list-item>
            </list>
          </tp:treatment-sec>
        </tp:taxon-treatment>
        <tp:taxon-treatment>
          <tp:treatment-meta>
            <kwd-group>
              <kwd><tp:taxon-name><tp:taxon-name-part taxon-name-part-type="species">bituberculata</tp:taxon-name-part></tp:taxon-name></kwd>
              <kwd><tp:taxon-name><tp:taxon-name-part taxon-name-part-type="genus">Gibbaranea</tp:taxon-name-part></tp:taxon-name></kwd>
              <kwd><tp:taxon-name><tp:taxon-name-part taxon-name-part-type="familia">Araneidae</tp:taxon-name-part></tp:taxon-name></kwd>
              <kwd><tp:taxon-name><tp:taxon-name-part taxon-name-part-type="regnum">Animalia</tp:taxon-name-part></tp:taxon-name></kwd>
            </kwd-group>
          </tp:treatment-meta>
          <tp:nomenclature>
            <tp:taxon-name><tp:taxon-name-part taxon-name-part-type="genus">Gibbaranea</tp:taxon-name-part> <tp:taxon-name-part taxon-name-part-type="species">bituberculata</tp:taxon-name-part></tp:taxon-name>
            <tp:taxon-authority>(Walckenaer, 1802)</tp:taxon-authority>
          </tp:nomenclature>
          <tp:treatment-sec sec-type="materials">
            <title>Materials</title>
            <list list-type="alpha-lower">
              <list-item>
                <label>Type status: Other material</label>
                <p><bold>Occurrence:</bold> recordedBy: <named-content content-type="dwc:recordedBy" xlink:type="simple">Kuntner, Gregorič, Čandek, Kralj-Fišer, Cheng</named-content>; sex: <named-content content-type="dwc:sex" xlink:type="simple">2 females</named-content>; <bold>Location:</bold> locationID: <named-content content-type="dwc:locationID" xlink:type="simple">SI41</named-content>; country: <named-content content-type="dwc:country" xlink:type="simple">Slovenia</named-content>; locality: <named-content content-type="dwc:locality" xlink:type="simple">Socerb, Osp</named-content>; minimumElevationInMeters: <named-content content-type="dwc:minimumElevationInMeters" xlink:type="simple">116</named-content>; maximumElevationInMeters: <named-content content-type="dwc:maximumElevationInMeters" xlink:type="simple">116</named-content>; decimalLatitude: <named-content content-type="dwc:decimalLatitude" xlink:type="simple">45.5819</named-content>; decimalLongitude: <named-content content-type="dwc:decimalLongitude" xlink:type="simple">13.8558</named-content>; <bold>Event:</bold> eventDate: <named-content content-type="dwc:eventDate" xlink:type="simple">2012-06-07</named-content>; habitat: <named-content content-type="dwc:habitat" xlink:type="simple">trail from Socerb to Osp</named-content></p>
              </list-item>
              <list-item>
                <label>Type status: Other material</label>
                <p><bold>Occurrence:</bold> recordedBy: <named-content content-type="dwc:recordedBy" xlink:type="simple">Čandek</named-content>; sex: <named-content content-type="dwc:sex" xlink:type="simple">3 females</named-content>; <bold>Location:</bold> locationID: <named-content content-type="dwc:locationID" xlink:type="simple">SI43</named-content>; country: <named-content content-type="dwc:country" xlink:type="simple">Slovenia</named-content>; locality: <named-content content-type="dwc:locality" xlink:type="simple">Vipava</named-content>; minimumElevationInMeters: <named-content content-type="dwc:minimumElevationInMeters" xlink:type="simple">114</named-content>; maximumElevationInMeters: <named-content content-type="dwc:maximumElevationInMeters" xlink:type="simple">114</named-content>; decimalLatitude: <named-content content-type="dwc:decimalLatitude" xlink:type="simple">45.8282</named-content>; decimalLongitude: <named-content content-type="dwc:decimalLongitude" xlink:type="simple">13.9594</named-content>; <bold>Event:</bold> eventDate: <named-content content-type="dwc:eventDate" xlink:type="simple">2011-05-08</named-content>; habitat: <named-content content-type="dwc:habitat" xlink:type="simple">grassland</named-content></p>
              </list-item>
              <list-item>
                <label>Type status: Other material</label>
                <p><bold>Occurrence:</bold> recordedBy: <named-content content-type="dwc:recordedBy" xlink:type="simple">Gregorič, Čandek, Kralj-Fišer</named-content>; sex: <named-content content-type="dwc:sex" xlink:type="simple">1 female, 1 male</named-content>; <bold>Location:</bold> locationID: <named-content content-type="dwc:locationID" xlink:type="simple">SI52</named-content>; country: <named-content content-type="dwc:country" xlink:type="simple">Slovenia</named-content>; locality: <named-content content-type="dwc:locality" xlink:type="simple">Dinaric Karst, Griže</named-content>; minimumElevationInMeters: <named-content content-type="dwc:minimumElevationInMeters" xlink:type="simple">484</named-content>; maximumElevationInMeters: <named-content content-type="dwc:maximumElevationInMeters" xlink:type="simple">484</named-content>; decimalLatitude: <named-content content-type="dwc:decimalLatitude" xlink:type="simple">45.7506</named-content>; decimalLongitude: <named-content content-type="dwc:decimalLongitude" xlink:type="simple">13.9509</named-content>; <bold>Event:</bold> eventDate: <named-content content-type="dwc:eventDate" xlink:type="simple">2011-04-04/05-10</named-content>; habitat: <named-content content-type="dwc:habitat" xlink:type="simple">overgrowth</named-content></p>
              </list-item>
              <list-item>
                <label>Type status: Other material</label>
                <p><bold>Occurrence:</bold> recordedBy: <named-content content-type="dwc:recordedBy" xlink:type="simple">Čandek</named-content>; sex: <named-content content-type="dwc:sex" xlink:type="simple">1 female</named-content>; <bold>Location:</bold> locationID: <named-content content-type="dwc:locationID" xlink:type="simple">SI60</named-content>; country: <named-content content-type="dwc:country" xlink:type="simple">Slovenia</named-content>; locality: <named-content content-type="dwc:locality" xlink:type="simple">Budanje</named-content>; minimumElevationInMeters: <named-content content-type="dwc:minimumElevationInMeters" xlink:type="simple">295</named-content>; maximumElevationInMeters: <named-content content-type="dwc:maximumElevationInMeters" xlink:type="simple">295</named-content>; decimalLatitude: <named-content content-type="dwc:decimalLatitude" xlink:type="simple">45.8799</named-content>; decimalLongitude: <named-content content-type="dwc:decimalLongitude" xlink:type="simple">13.9459</named-content>; <bold>Event:</bold> eventDate: <named-content content-type="dwc:eventDate" xlink:type="simple">2011-05-07</named-content>; habitat: <named-content content-type="dwc:habitat" xlink:type="simple">forest clearing</named-content></p>
              </list-item>
            </list>
          </tp:treatment-sec>
        </tp:taxon-treatment>
        <tp:taxon-treatment>
          <tp:treatment-meta>
            <kwd-group>
              <kwd><tp:taxon-name><tp:taxon-name-part taxon-name-part-type="species">albovittata</tp:taxon-name-part></tp:taxon-name></kwd>
              <kwd><tp:taxon-name><tp:taxon-name-part taxon-name-part-type="genus">Hypsosinga</tp:taxon-name-part></tp:taxon-name></kwd>
              <kwd><tp:taxon-name><tp:taxon-name-part taxon-name-part-type="familia">Araneidae</tp:taxon-name-part></tp:taxon-name></kwd>
              <kwd><tp:taxon-name><tp:taxon-name-part taxon-name-part-type="regnum">Animalia</tp:taxon-name-part></tp:taxon-name></kwd>
            </kwd-group>
          </tp:treatment-meta>
          <tp:nomenclature>
            <tp:taxon-name><tp:taxon-name-part taxon-name-part-type="genus">Hypsosinga</tp:taxon-name-part> <tp:taxon-name-part taxon-name-part-type="species">albovittata</tp:taxon-name-part></tp:taxon-name>
            <tp:taxon-authority>(Westring, 1851)</tp:taxon-authority>
          </tp:nomenclature>
          <tp:treatment-sec sec-type="materials">
            <title>Materials</title>
            <list list-type="alpha-lower">
              <list-item>
                <label>Type status: Other material</label>
                <p><bold>Occurrence:</bold> recordedBy: <named-content content-type="dwc:recordedBy" xlink:type="simple">Kuntner, Gregorič, Čandek</named-content>; sex: <named-content content-type="dwc:sex" xlink:type="simple">1 female</named-content>; <bold>Location:</bold> locationID: <named-content content-type="dwc:locationID" xlink:type="simple">CH08</named-content>; country: <named-content content-type="dwc:country" xlink:type="simple">Switzerland</named-content>; locality: <named-content content-type="dwc:locality" xlink:type="simple">Bernese Alps, Rothorn</named-content>; minimumElevationInMeters: <named-content content-type="dwc:minimumElevationInMeters" xlink:type="simple">2250</named-content>; maximumElevationInMeters: <named-content content-type="dwc:maximumElevationInMeters" xlink:type="simple">2250</named-content>; decimalLatitude: <named-content content-type="dwc:decimalLatitude" xlink:type="simple">46.0183</named-content>; decimalLongitude: <named-content content-type="dwc:decimalLongitude" xlink:type="simple">7.7687</named-content>; <bold>Event:</bold> eventDate: <named-content content-type="dwc:eventDate" xlink:type="simple">2011-07-08</named-content>; habitat: <named-content content-type="dwc:habitat" xlink:type="simple">grass, shrubs, spruce</named-content></p>
              </list-item>
            </list>
          </tp:treatment-sec>
        </tp:taxon-treatment>
        <tp:taxon-treatment>
          <tp:treatment-meta>
            <kwd-group>
              <kwd><tp:taxon-name><tp:taxon-name-part taxon-name-part-type="species">pygmaea</tp:taxon-name-part></tp:taxon-name></kwd>
              <kwd><tp:taxon-name><tp:taxon-name-part taxon-name-part-type="genus">Hypsosinga</tp:taxon-name-part></tp:taxon-name></kwd>
              <kwd><tp:taxon-name><tp:taxon-name-part taxon-name-part-type="familia">Araneidae</tp:taxon-name-part></tp:taxon-name></kwd>
              <kwd><tp:taxon-name><tp:taxon-name-part taxon-name-part-type="regnum">Animalia</tp:taxon-name-part></tp:taxon-name></kwd>
            </kwd-group>
          </tp:treatment-meta>
          <tp:nomenclature>
            <tp:taxon-name><tp:taxon-name-part taxon-name-part-type="genus">Hypsosinga</tp:taxon-name-part> <tp:taxon-name-part taxon-name-part-type="species">pygmaea</tp:taxon-name-part></tp:taxon-name>
            <tp:taxon-authority>(Sundevall, 1831)</tp:taxon-authority>
          </tp:nomenclature>
          <tp:treatment-sec sec-type="materials">
            <title>Materials</title>
            <list list-type="alpha-lower">
              <list-item>
                <label>Type status: Other material</label>
                <p><bold>Occurrence:</bold> recordedBy: <named-content content-type="dwc:recordedBy" xlink:type="simple">Kostanjšek, RTŠB 2011</named-content>; sex: <named-content content-type="dwc:sex" xlink:type="simple">1 female</named-content>; <bold>Location:</bold> locationID: <named-content content-type="dwc:locationID" xlink:type="simple">SI20</named-content>; country: <named-content content-type="dwc:country" xlink:type="simple">Slovenia</named-content>; locality: <named-content content-type="dwc:locality" xlink:type="simple">Dragotinci</named-content>; minimumElevationInMeters: <named-content content-type="dwc:minimumElevationInMeters" xlink:type="simple">225</named-content>; maximumElevationInMeters: <named-content content-type="dwc:maximumElevationInMeters" xlink:type="simple">225</named-content>; decimalLatitude: <named-content content-type="dwc:decimalLatitude" xlink:type="simple">46.5885</named-content>; decimalLongitude: <named-content content-type="dwc:decimalLongitude" xlink:type="simple">16.0297</named-content>; <bold>Event:</bold> eventDate: <named-content content-type="dwc:eventDate" xlink:type="simple">2011-07-27</named-content>; habitat: <named-content content-type="dwc:habitat" xlink:type="simple">grassland</named-content></p>
              </list-item>
              <list-item>
                <label>Type status: Other material</label>
                <p><bold>Occurrence:</bold> recordedBy: <named-content content-type="dwc:recordedBy" xlink:type="simple">Kostanjšek, RTŠB 2012</named-content>; sex: <named-content content-type="dwc:sex" xlink:type="simple">1 female</named-content>; <bold>Location:</bold> locationID: <named-content content-type="dwc:locationID" xlink:type="simple">SI26</named-content>; country: <named-content content-type="dwc:country" xlink:type="simple">Slovenia</named-content>; locality: <named-content content-type="dwc:locality" xlink:type="simple">Dolnja Košana</named-content>; minimumElevationInMeters: <named-content content-type="dwc:minimumElevationInMeters" xlink:type="simple">420</named-content>; maximumElevationInMeters: <named-content content-type="dwc:maximumElevationInMeters" xlink:type="simple">420</named-content>; decimalLatitude: <named-content content-type="dwc:decimalLatitude" xlink:type="simple">45.6587</named-content>; decimalLongitude: <named-content content-type="dwc:decimalLongitude" xlink:type="simple">14.1397</named-content>; <bold>Event:</bold> eventDate: <named-content content-type="dwc:eventDate" xlink:type="simple">2012-07-21</named-content>; habitat: <named-content content-type="dwc:habitat" xlink:type="simple">grassland</named-content></p>
              </list-item>
            </list>
          </tp:treatment-sec>
        </tp:taxon-treatment>
        <tp:taxon-treatment>
          <tp:treatment-meta>
            <kwd-group>
              <kwd><tp:taxon-name><tp:taxon-name-part taxon-name-part-type="species">sanguinea</tp:taxon-name-part></tp:taxon-name></kwd>
              <kwd><tp:taxon-name><tp:taxon-name-part taxon-name-part-type="genus">Hypsosinga</tp:taxon-name-part></tp:taxon-name></kwd>
              <kwd><tp:taxon-name><tp:taxon-name-part taxon-name-part-type="familia">Araneidae</tp:taxon-name-part></tp:taxon-name></kwd>
              <kwd><tp:taxon-name><tp:taxon-name-part taxon-name-part-type="regnum">Animalia</tp:taxon-name-part></tp:taxon-name></kwd>
            </kwd-group>
          </tp:treatment-meta>
          <tp:nomenclature>
            <tp:taxon-name><tp:taxon-name-part taxon-name-part-type="genus">Hypsosinga</tp:taxon-name-part> <tp:taxon-name-part taxon-name-part-type="species">sanguinea</tp:taxon-name-part></tp:taxon-name>
            <tp:taxon-authority>(C. L. Koch, 1844)</tp:taxon-authority>
          </tp:nomenclature>
          <tp:treatment-sec sec-type="materials">
            <title>Materials</title>
            <list list-type="alpha-lower">
              <list-item>
                <label>Type status: Other material</label>
                <p><bold>Occurrence:</bold> recordedBy: <named-content content-type="dwc:recordedBy" xlink:type="simple">Kuntner, Gregorič, Čandek</named-content>; sex: <named-content content-type="dwc:sex" xlink:type="simple">1 female</named-content>; <bold>Location:</bold> locationID: <named-content content-type="dwc:locationID" xlink:type="simple">CH11</named-content>; country: <named-content content-type="dwc:country" xlink:type="simple">Switzerland</named-content>; locality: <named-content content-type="dwc:locality" xlink:type="simple">Bernese Alps, Lake Brienz</named-content>; minimumElevationInMeters: <named-content content-type="dwc:minimumElevationInMeters" xlink:type="simple">600</named-content>; maximumElevationInMeters: <named-content content-type="dwc:maximumElevationInMeters" xlink:type="simple">600</named-content>; decimalLatitude: <named-content content-type="dwc:decimalLatitude" xlink:type="simple">46.7569</named-content>; decimalLongitude: <named-content content-type="dwc:decimalLongitude" xlink:type="simple">8.0107</named-content>; <bold>Event:</bold> eventDate: <named-content content-type="dwc:eventDate" xlink:type="simple">2011-07-10</named-content>; habitat: <named-content content-type="dwc:habitat" xlink:type="simple">meadows and forest</named-content></p>
              </list-item>
              <list-item>
                <label>Type status: Other material</label>
                <p><bold>Occurrence:</bold> recordedBy: <named-content content-type="dwc:recordedBy" xlink:type="simple">Gregorič, Čandek</named-content>; sex: <named-content content-type="dwc:sex" xlink:type="simple">2 females, 2 males</named-content>; <bold>Location:</bold> locationID: <named-content content-type="dwc:locationID" xlink:type="simple">SI57</named-content>; country: <named-content content-type="dwc:country" xlink:type="simple">Slovenia</named-content>; locality: <named-content content-type="dwc:locality" xlink:type="simple">Dinaric Karst, Novelo</named-content>; minimumElevationInMeters: <named-content content-type="dwc:minimumElevationInMeters" xlink:type="simple">325</named-content>; maximumElevationInMeters: <named-content content-type="dwc:maximumElevationInMeters" xlink:type="simple">325</named-content>; decimalLatitude: <named-content content-type="dwc:decimalLatitude" xlink:type="simple">45.8482</named-content>; decimalLongitude: <named-content content-type="dwc:decimalLongitude" xlink:type="simple">13.6584</named-content>; <bold>Event:</bold> eventDate: <named-content content-type="dwc:eventDate" xlink:type="simple">2011-05-10</named-content>; habitat: <named-content content-type="dwc:habitat" xlink:type="simple">grassland</named-content></p>
              </list-item>
            </list>
          </tp:treatment-sec>
        </tp:taxon-treatment>
        <tp:taxon-treatment>
          <tp:treatment-meta>
            <kwd-group>
              <kwd><tp:taxon-name><tp:taxon-name-part taxon-name-part-type="species">sclopetarius</tp:taxon-name-part></tp:taxon-name></kwd>
              <kwd><tp:taxon-name><tp:taxon-name-part taxon-name-part-type="genus">Larinioides</tp:taxon-name-part></tp:taxon-name></kwd>
              <kwd><tp:taxon-name><tp:taxon-name-part taxon-name-part-type="familia">Araneidae</tp:taxon-name-part></tp:taxon-name></kwd>
              <kwd><tp:taxon-name><tp:taxon-name-part taxon-name-part-type="regnum">Animalia</tp:taxon-name-part></tp:taxon-name></kwd>
            </kwd-group>
          </tp:treatment-meta>
          <tp:nomenclature>
            <tp:taxon-name><tp:taxon-name-part taxon-name-part-type="genus">Larinioides</tp:taxon-name-part> <tp:taxon-name-part taxon-name-part-type="species">sclopetarius</tp:taxon-name-part></tp:taxon-name>
            <tp:taxon-authority>(Clerck, 1757)</tp:taxon-authority>
          </tp:nomenclature>
          <tp:treatment-sec sec-type="materials">
            <title>Materials</title>
            <list list-type="alpha-lower">
              <list-item>
                <label>Type status: Other material</label>
                <p><bold>Occurrence:</bold> recordedBy: <named-content content-type="dwc:recordedBy" xlink:type="simple">Kuntner, Gregorič, Čandek</named-content>; sex: <named-content content-type="dwc:sex" xlink:type="simple">1 female</named-content>; <bold>Location:</bold> locationID: <named-content content-type="dwc:locationID" xlink:type="simple">CH15</named-content>; country: <named-content content-type="dwc:country" xlink:type="simple">Switzerland</named-content>; locality: <named-content content-type="dwc:locality" xlink:type="simple">Glarus Alps, near Affeier</named-content>; minimumElevationInMeters: <named-content content-type="dwc:minimumElevationInMeters" xlink:type="simple">817</named-content>; maximumElevationInMeters: <named-content content-type="dwc:maximumElevationInMeters" xlink:type="simple">817</named-content>; decimalLatitude: <named-content content-type="dwc:decimalLatitude" xlink:type="simple">46.7606</named-content>; decimalLongitude: <named-content content-type="dwc:decimalLongitude" xlink:type="simple">9.0933</named-content>; <bold>Event:</bold> eventDate: <named-content content-type="dwc:eventDate" xlink:type="simple">2011-07-10</named-content>; habitat: <named-content content-type="dwc:habitat" xlink:type="simple">meadow and forest</named-content></p>
              </list-item>
              <list-item>
                <label>Type status: Other material</label>
                <p><bold>Occurrence:</bold> recordedBy: <named-content content-type="dwc:recordedBy" xlink:type="simple">Čandek</named-content>; sex: <named-content content-type="dwc:sex" xlink:type="simple">2 males</named-content>; <bold>Location:</bold> locationID: <named-content content-type="dwc:locationID" xlink:type="simple">SI49</named-content>; country: <named-content content-type="dwc:country" xlink:type="simple">Slovenia</named-content>; locality: <named-content content-type="dwc:locality" xlink:type="simple">Ljubljana, center</named-content>; minimumElevationInMeters: <named-content content-type="dwc:minimumElevationInMeters" xlink:type="simple">287</named-content>; maximumElevationInMeters: <named-content content-type="dwc:maximumElevationInMeters" xlink:type="simple">287</named-content>; decimalLatitude: <named-content content-type="dwc:decimalLatitude" xlink:type="simple">46.0516</named-content>; decimalLongitude: <named-content content-type="dwc:decimalLongitude" xlink:type="simple">14.5107</named-content>; <bold>Event:</bold> eventDate: <named-content content-type="dwc:eventDate" xlink:type="simple">2011-08-25</named-content>; habitat: <named-content content-type="dwc:habitat" xlink:type="simple">house</named-content></p>
              </list-item>
              <list-item>
                <label>Type status: Other material</label>
                <p><bold>Occurrence:</bold> recordedBy: <named-content content-type="dwc:recordedBy" xlink:type="simple">Gregorič</named-content>; sex: <named-content content-type="dwc:sex" xlink:type="simple">2 females</named-content>; <bold>Location:</bold> locationID: <named-content content-type="dwc:locationID" xlink:type="simple">SI66</named-content>; country: <named-content content-type="dwc:country" xlink:type="simple">Slovenia</named-content>; locality: <named-content content-type="dwc:locality" xlink:type="simple">Kremenica, Ig</named-content>; minimumElevationInMeters: <named-content content-type="dwc:minimumElevationInMeters" xlink:type="simple">309</named-content>; maximumElevationInMeters: <named-content content-type="dwc:maximumElevationInMeters" xlink:type="simple">309</named-content>; decimalLatitude: <named-content content-type="dwc:decimalLatitude" xlink:type="simple">45.9415</named-content>; decimalLongitude: <named-content content-type="dwc:decimalLongitude" xlink:type="simple">14.5480</named-content>; <bold>Event:</bold> eventDate: <named-content content-type="dwc:eventDate" xlink:type="simple">2010-09-10</named-content>; habitat: <named-content content-type="dwc:habitat" xlink:type="simple">lake edge</named-content></p>
              </list-item>
            </list>
          </tp:treatment-sec>
        </tp:taxon-treatment>
        <tp:taxon-treatment>
          <tp:treatment-meta>
            <kwd-group>
              <kwd><tp:taxon-name><tp:taxon-name-part taxon-name-part-type="species">thorelli</tp:taxon-name-part></tp:taxon-name></kwd>
              <kwd><tp:taxon-name><tp:taxon-name-part taxon-name-part-type="genus">Leviellus</tp:taxon-name-part></tp:taxon-name></kwd>
              <kwd><tp:taxon-name><tp:taxon-name-part taxon-name-part-type="familia">Araneidae</tp:taxon-name-part></tp:taxon-name></kwd>
              <kwd><tp:taxon-name><tp:taxon-name-part taxon-name-part-type="regnum">Animalia</tp:taxon-name-part></tp:taxon-name></kwd>
            </kwd-group>
          </tp:treatment-meta>
          <tp:nomenclature>
            <tp:taxon-name><tp:taxon-name-part taxon-name-part-type="genus">Leviellus</tp:taxon-name-part> <tp:taxon-name-part taxon-name-part-type="species">thorelli</tp:taxon-name-part></tp:taxon-name>
            <tp:taxon-authority>(Ausserer, 1871)</tp:taxon-authority>
          </tp:nomenclature>
          <tp:treatment-sec sec-type="materials">
            <title>Materials</title>
            <list list-type="alpha-lower">
              <list-item>
                <label>Type status: Other material</label>
                <p><bold>Occurrence:</bold> recordedBy: <named-content content-type="dwc:recordedBy" xlink:type="simple">Kostanjšek, RTŠB 2011</named-content>; sex: <named-content content-type="dwc:sex" xlink:type="simple">1 female</named-content>; <bold>Location:</bold> locationID: <named-content content-type="dwc:locationID" xlink:type="simple">SI16</named-content>; country: <named-content content-type="dwc:country" xlink:type="simple">Slovenia</named-content>; locality: <named-content content-type="dwc:locality" xlink:type="simple">Apače</named-content>; minimumElevationInMeters: <named-content content-type="dwc:minimumElevationInMeters" xlink:type="simple">215</named-content>; maximumElevationInMeters: <named-content content-type="dwc:maximumElevationInMeters" xlink:type="simple">215</named-content>; decimalLatitude: <named-content content-type="dwc:decimalLatitude" xlink:type="simple">46.6954</named-content>; decimalLongitude: <named-content content-type="dwc:decimalLongitude" xlink:type="simple">15.9087</named-content>; <bold>Event:</bold> eventDate: <named-content content-type="dwc:eventDate" xlink:type="simple">2011-07-26</named-content>; habitat: <named-content content-type="dwc:habitat" xlink:type="simple">house and surroundings</named-content></p>
              </list-item>
              <list-item>
                <label>Type status: Other material</label>
                <p><bold>Occurrence:</bold> recordedBy: <named-content content-type="dwc:recordedBy" xlink:type="simple">Kuntner, Čandek</named-content>; sex: <named-content content-type="dwc:sex" xlink:type="simple">2 females</named-content>; <bold>Location:</bold> locationID: <named-content content-type="dwc:locationID" xlink:type="simple">SI50</named-content>; country: <named-content content-type="dwc:country" xlink:type="simple">Slovenia</named-content>; locality: <named-content content-type="dwc:locality" xlink:type="simple">Sp. Prapreče</named-content>; minimumElevationInMeters: <named-content content-type="dwc:minimumElevationInMeters" xlink:type="simple">351</named-content>; maximumElevationInMeters: <named-content content-type="dwc:maximumElevationInMeters" xlink:type="simple">351</named-content>; decimalLatitude: <named-content content-type="dwc:decimalLatitude" xlink:type="simple">46.1620</named-content>; decimalLongitude: <named-content content-type="dwc:decimalLongitude" xlink:type="simple">14.6933</named-content>; <bold>Event:</bold> eventDate: <named-content content-type="dwc:eventDate" xlink:type="simple">2010-08-03/2012-05-28</named-content>; habitat: <named-content content-type="dwc:habitat" xlink:type="simple">house and surroundings</named-content></p>
              </list-item>
              <list-item>
                <label>Type status: Other material</label>
                <p><bold>Occurrence:</bold> recordedBy: <named-content content-type="dwc:recordedBy" xlink:type="simple">Čandek</named-content>; sex: <named-content content-type="dwc:sex" xlink:type="simple">1 female</named-content>; <bold>Location:</bold> locationID: <named-content content-type="dwc:locationID" xlink:type="simple">SI65</named-content>; country: <named-content content-type="dwc:country" xlink:type="simple">Slovenia</named-content>; locality: <named-content content-type="dwc:locality" xlink:type="simple">Dramlje</named-content>; minimumElevationInMeters: <named-content content-type="dwc:minimumElevationInMeters" xlink:type="simple">409</named-content>; maximumElevationInMeters: <named-content content-type="dwc:maximumElevationInMeters" xlink:type="simple">409</named-content>; decimalLatitude: <named-content content-type="dwc:decimalLatitude" xlink:type="simple">46.2799</named-content>; decimalLongitude: <named-content content-type="dwc:decimalLongitude" xlink:type="simple">15.4044</named-content>; <bold>Event:</bold> eventDate: <named-content content-type="dwc:eventDate" xlink:type="simple">2011-08-27</named-content>; habitat: <named-content content-type="dwc:habitat" xlink:type="simple">house and surroundings</named-content></p>
              </list-item>
            </list>
          </tp:treatment-sec>
        </tp:taxon-treatment>
        <tp:taxon-treatment>
          <tp:treatment-meta>
            <kwd-group>
              <kwd><tp:taxon-name><tp:taxon-name-part taxon-name-part-type="species">acalypha</tp:taxon-name-part></tp:taxon-name></kwd>
              <kwd><tp:taxon-name><tp:taxon-name-part taxon-name-part-type="genus">Mangora</tp:taxon-name-part></tp:taxon-name></kwd>
              <kwd><tp:taxon-name><tp:taxon-name-part taxon-name-part-type="familia">Araneidae</tp:taxon-name-part></tp:taxon-name></kwd>
              <kwd><tp:taxon-name><tp:taxon-name-part taxon-name-part-type="regnum">Animalia</tp:taxon-name-part></tp:taxon-name></kwd>
            </kwd-group>
          </tp:treatment-meta>
          <tp:nomenclature>
            <tp:taxon-name><tp:taxon-name-part taxon-name-part-type="genus">Mangora</tp:taxon-name-part> <tp:taxon-name-part taxon-name-part-type="species">acalypha</tp:taxon-name-part></tp:taxon-name>
            <tp:taxon-authority>(Walckenaer, 1802)</tp:taxon-authority>
          </tp:nomenclature>
          <tp:treatment-sec sec-type="materials">
            <title>Materials</title>
            <list list-type="alpha-lower">
              <list-item>
                <label>Type status: Other material</label>
                <p><bold>Occurrence:</bold> recordedBy: <named-content content-type="dwc:recordedBy" xlink:type="simple">Čandek</named-content>; sex: <named-content content-type="dwc:sex" xlink:type="simple">1 female, 2 males</named-content>; <bold>Location:</bold> locationID: <named-content content-type="dwc:locationID" xlink:type="simple">SI38</named-content>; country: <named-content content-type="dwc:country" xlink:type="simple">Slovenia</named-content>; locality: <named-content content-type="dwc:locality" xlink:type="simple">Poreče</named-content>; minimumElevationInMeters: <named-content content-type="dwc:minimumElevationInMeters" xlink:type="simple">135</named-content>; maximumElevationInMeters: <named-content content-type="dwc:maximumElevationInMeters" xlink:type="simple">135</named-content>; decimalLatitude: <named-content content-type="dwc:decimalLatitude" xlink:type="simple">45.8188</named-content>; decimalLongitude: <named-content content-type="dwc:decimalLongitude" xlink:type="simple">13.9692</named-content>; <bold>Event:</bold> eventDate: <named-content content-type="dwc:eventDate" xlink:type="simple">2011-05-08</named-content>; habitat: <named-content content-type="dwc:habitat" xlink:type="simple">grassland</named-content></p>
              </list-item>
              <list-item>
                <label>Type status: Other material</label>
                <p><bold>Occurrence:</bold> recordedBy: <named-content content-type="dwc:recordedBy" xlink:type="simple">Kuntner, Gregorič, Čandek, Kralj-Fišer, Cheng</named-content>; sex: <named-content content-type="dwc:sex" xlink:type="simple">1 female</named-content>; <bold>Location:</bold> locationID: <named-content content-type="dwc:locationID" xlink:type="simple">SI41</named-content>; country: <named-content content-type="dwc:country" xlink:type="simple">Slovenia</named-content>; locality: <named-content content-type="dwc:locality" xlink:type="simple">Socerb, Osp</named-content>; minimumElevationInMeters: <named-content content-type="dwc:minimumElevationInMeters" xlink:type="simple">116</named-content>; maximumElevationInMeters: <named-content content-type="dwc:maximumElevationInMeters" xlink:type="simple">116</named-content>; decimalLatitude: <named-content content-type="dwc:decimalLatitude" xlink:type="simple">45.5819</named-content>; decimalLongitude: <named-content content-type="dwc:decimalLongitude" xlink:type="simple">13.8558</named-content>; <bold>Event:</bold> eventDate: <named-content content-type="dwc:eventDate" xlink:type="simple">2012-06-07</named-content>; habitat: <named-content content-type="dwc:habitat" xlink:type="simple">trail from Socerb to Osp</named-content></p>
              </list-item>
              <list-item>
                <label>Type status: Other material</label>
                <p><bold>Occurrence:</bold> recordedBy: <named-content content-type="dwc:recordedBy" xlink:type="simple">Čandek</named-content>; sex: <named-content content-type="dwc:sex" xlink:type="simple">5 females, 1 male</named-content>; <bold>Location:</bold> locationID: <named-content content-type="dwc:locationID" xlink:type="simple">SI43</named-content>; country: <named-content content-type="dwc:country" xlink:type="simple">Slovenia</named-content>; locality: <named-content content-type="dwc:locality" xlink:type="simple">Vipava</named-content>; minimumElevationInMeters: <named-content content-type="dwc:minimumElevationInMeters" xlink:type="simple">114</named-content>; maximumElevationInMeters: <named-content content-type="dwc:maximumElevationInMeters" xlink:type="simple">114</named-content>; decimalLatitude: <named-content content-type="dwc:decimalLatitude" xlink:type="simple">45.8282</named-content>; decimalLongitude: <named-content content-type="dwc:decimalLongitude" xlink:type="simple">13.9594</named-content>; <bold>Event:</bold> eventDate: <named-content content-type="dwc:eventDate" xlink:type="simple">2011-05-08</named-content>; habitat: <named-content content-type="dwc:habitat" xlink:type="simple">grassland</named-content></p>
              </list-item>
              <list-item>
                <label>Type status: Other material</label>
                <p><bold>Occurrence:</bold> recordedBy: <named-content content-type="dwc:recordedBy" xlink:type="simple">Kuntner, Čandek</named-content>; sex: <named-content content-type="dwc:sex" xlink:type="simple">1 female</named-content>; <bold>Location:</bold> locationID: <named-content content-type="dwc:locationID" xlink:type="simple">SI50</named-content>; country: <named-content content-type="dwc:country" xlink:type="simple">Slovenia</named-content>; locality: <named-content content-type="dwc:locality" xlink:type="simple">Sp. Prapreče</named-content>; minimumElevationInMeters: <named-content content-type="dwc:minimumElevationInMeters" xlink:type="simple">351</named-content>; maximumElevationInMeters: <named-content content-type="dwc:maximumElevationInMeters" xlink:type="simple">351</named-content>; decimalLatitude: <named-content content-type="dwc:decimalLatitude" xlink:type="simple">46.1620</named-content>; decimalLongitude: <named-content content-type="dwc:decimalLongitude" xlink:type="simple">14.6933</named-content>; <bold>Event:</bold> eventDate: <named-content content-type="dwc:eventDate" xlink:type="simple">2010-08-03/2012-05-28</named-content>; habitat: <named-content content-type="dwc:habitat" xlink:type="simple">house and surroundings</named-content></p>
              </list-item>
              <list-item>
                <label>Type status: Other material</label>
                <p><bold>Occurrence:</bold> recordedBy: <named-content content-type="dwc:recordedBy" xlink:type="simple">Gregorič, Čandek, Kralj-Fišer</named-content>; sex: <named-content content-type="dwc:sex" xlink:type="simple">1 female</named-content>; <bold>Location:</bold> locationID: <named-content content-type="dwc:locationID" xlink:type="simple">SI52</named-content>; country: <named-content content-type="dwc:country" xlink:type="simple">Slovenia</named-content>; locality: <named-content content-type="dwc:locality" xlink:type="simple">Dinaric Karst, Griže</named-content>; minimumElevationInMeters: <named-content content-type="dwc:minimumElevationInMeters" xlink:type="simple">484</named-content>; maximumElevationInMeters: <named-content content-type="dwc:maximumElevationInMeters" xlink:type="simple">484</named-content>; decimalLatitude: <named-content content-type="dwc:decimalLatitude" xlink:type="simple">45.7506</named-content>; decimalLongitude: <named-content content-type="dwc:decimalLongitude" xlink:type="simple">13.9509</named-content>; <bold>Event:</bold> eventDate: <named-content content-type="dwc:eventDate" xlink:type="simple">2011-04-04/05-10</named-content>; habitat: <named-content content-type="dwc:habitat" xlink:type="simple">overgrowth</named-content></p>
              </list-item>
              <list-item>
                <label>Type status: Other material</label>
                <p><bold>Occurrence:</bold> recordedBy: <named-content content-type="dwc:recordedBy" xlink:type="simple">Gregorič, Čandek</named-content>; sex: <named-content content-type="dwc:sex" xlink:type="simple">1 female</named-content>; <bold>Location:</bold> locationID: <named-content content-type="dwc:locationID" xlink:type="simple">SI53</named-content>; country: <named-content content-type="dwc:country" xlink:type="simple">Slovenia</named-content>; locality: <named-content content-type="dwc:locality" xlink:type="simple">Dinaric Karst, Griže</named-content>; minimumElevationInMeters: <named-content content-type="dwc:minimumElevationInMeters" xlink:type="simple">434</named-content>; maximumElevationInMeters: <named-content content-type="dwc:maximumElevationInMeters" xlink:type="simple">434</named-content>; decimalLatitude: <named-content content-type="dwc:decimalLatitude" xlink:type="simple">45.7548</named-content>; decimalLongitude: <named-content content-type="dwc:decimalLongitude" xlink:type="simple">13.9495</named-content>; <bold>Event:</bold> eventDate: <named-content content-type="dwc:eventDate" xlink:type="simple">2011-05-10/2011-06-21</named-content>; habitat: <named-content content-type="dwc:habitat" xlink:type="simple">grassland</named-content></p>
              </list-item>
              <list-item>
                <label>Type status: Other material</label>
                <p><bold>Occurrence:</bold> recordedBy: <named-content content-type="dwc:recordedBy" xlink:type="simple">Gregorič, Čandek, Kralj-Fišer</named-content>; sex: <named-content content-type="dwc:sex" xlink:type="simple">4 females, 1 male</named-content>; <bold>Location:</bold> locationID: <named-content content-type="dwc:locationID" xlink:type="simple">SI55</named-content>; country: <named-content content-type="dwc:country" xlink:type="simple">Slovenia</named-content>; locality: <named-content content-type="dwc:locality" xlink:type="simple">Dinaric Karst, Lokvice</named-content>; minimumElevationInMeters: <named-content content-type="dwc:minimumElevationInMeters" xlink:type="simple">273</named-content>; maximumElevationInMeters: <named-content content-type="dwc:maximumElevationInMeters" xlink:type="simple">275</named-content>; decimalLatitude: <named-content content-type="dwc:decimalLatitude" xlink:type="simple">45.8659</named-content>; decimalLongitude: <named-content content-type="dwc:decimalLongitude" xlink:type="simple">13.6102</named-content>; <bold>Event:</bold> eventDate: <named-content content-type="dwc:eventDate" xlink:type="simple">2011-04-04/05-10</named-content>; habitat: <named-content content-type="dwc:habitat" xlink:type="simple">overgrowth</named-content></p>
              </list-item>
              <list-item>
                <label>Type status: Other material</label>
                <p><bold>Occurrence:</bold> recordedBy: <named-content content-type="dwc:recordedBy" xlink:type="simple">Gregorič, Čandek, Kralj-Fišer</named-content>; sex: <named-content content-type="dwc:sex" xlink:type="simple">3 males</named-content>; <bold>Location:</bold> locationID: <named-content content-type="dwc:locationID" xlink:type="simple">SI56</named-content>; country: <named-content content-type="dwc:country" xlink:type="simple">Slovenia</named-content>; locality: <named-content content-type="dwc:locality" xlink:type="simple">Dinaric Karst, Novelo</named-content>; minimumElevationInMeters: <named-content content-type="dwc:minimumElevationInMeters" xlink:type="simple">358</named-content>; maximumElevationInMeters: <named-content content-type="dwc:maximumElevationInMeters" xlink:type="simple">359</named-content>; decimalLatitude: <named-content content-type="dwc:decimalLatitude" xlink:type="simple">45.8533</named-content>; decimalLongitude: <named-content content-type="dwc:decimalLongitude" xlink:type="simple">13.6552</named-content>; <bold>Event:</bold> eventDate: <named-content content-type="dwc:eventDate" xlink:type="simple">2011-04-04/05-10</named-content>; habitat: <named-content content-type="dwc:habitat" xlink:type="simple">overgrowth</named-content></p>
              </list-item>
              <list-item>
                <label>Type status: Other material</label>
                <p><bold>Occurrence:</bold> recordedBy: <named-content content-type="dwc:recordedBy" xlink:type="simple">Čandek</named-content>; sex: <named-content content-type="dwc:sex" xlink:type="simple">3 males</named-content>; <bold>Location:</bold> locationID: <named-content content-type="dwc:locationID" xlink:type="simple">SI60</named-content>; country: <named-content content-type="dwc:country" xlink:type="simple">Slovenia</named-content>; locality: <named-content content-type="dwc:locality" xlink:type="simple">Budanje</named-content>; minimumElevationInMeters: <named-content content-type="dwc:minimumElevationInMeters" xlink:type="simple">295</named-content>; maximumElevationInMeters: <named-content content-type="dwc:maximumElevationInMeters" xlink:type="simple">295</named-content>; decimalLatitude: <named-content content-type="dwc:decimalLatitude" xlink:type="simple">45.8799</named-content>; decimalLongitude: <named-content content-type="dwc:decimalLongitude" xlink:type="simple">13.9459</named-content>; <bold>Event:</bold> eventDate: <named-content content-type="dwc:eventDate" xlink:type="simple">2011-05-07</named-content>; habitat: <named-content content-type="dwc:habitat" xlink:type="simple">forest clearing</named-content></p>
              </list-item>
              <list-item>
                <label>Type status: Other material</label>
                <p><bold>Occurrence:</bold> recordedBy: <named-content content-type="dwc:recordedBy" xlink:type="simple">Kostanjšek, RTŠB 2011</named-content>; sex: <named-content content-type="dwc:sex" xlink:type="simple">1 female</named-content>; <bold>Location:</bold> locationID: <named-content content-type="dwc:locationID" xlink:type="simple">SI67</named-content>; country: <named-content content-type="dwc:country" xlink:type="simple">Slovenia</named-content>; locality: <named-content content-type="dwc:locality" xlink:type="simple">Sv. Jurij ob Ščavnici</named-content>; minimumElevationInMeters: <named-content content-type="dwc:minimumElevationInMeters" xlink:type="simple">190</named-content>; maximumElevationInMeters: <named-content content-type="dwc:maximumElevationInMeters" xlink:type="simple">190</named-content>; decimalLatitude: <named-content content-type="dwc:decimalLatitude" xlink:type="simple">46.5578</named-content>; decimalLongitude: <named-content content-type="dwc:decimalLongitude" xlink:type="simple">16.0395</named-content>; <bold>Event:</bold> eventDate: <named-content content-type="dwc:eventDate" xlink:type="simple">2011-07-25</named-content>; habitat: <named-content content-type="dwc:habitat" xlink:type="simple">river edge</named-content></p>
              </list-item>
            </list>
          </tp:treatment-sec>
        </tp:taxon-treatment>
        <tp:taxon-treatment>
          <tp:treatment-meta>
            <kwd-group>
              <kwd><tp:taxon-name><tp:taxon-name-part taxon-name-part-type="species">adianta</tp:taxon-name-part></tp:taxon-name></kwd>
              <kwd><tp:taxon-name><tp:taxon-name-part taxon-name-part-type="genus">Neoscona</tp:taxon-name-part></tp:taxon-name></kwd>
              <kwd><tp:taxon-name><tp:taxon-name-part taxon-name-part-type="familia">Araneidae</tp:taxon-name-part></tp:taxon-name></kwd>
              <kwd><tp:taxon-name><tp:taxon-name-part taxon-name-part-type="regnum">Animalia</tp:taxon-name-part></tp:taxon-name></kwd>
            </kwd-group>
          </tp:treatment-meta>
          <tp:nomenclature>
            <tp:taxon-name><tp:taxon-name-part taxon-name-part-type="genus">Neoscona</tp:taxon-name-part> <tp:taxon-name-part taxon-name-part-type="species">adianta</tp:taxon-name-part></tp:taxon-name>
            <tp:taxon-authority>(Walckenaer, 1802)</tp:taxon-authority>
          </tp:nomenclature>
          <tp:treatment-sec sec-type="materials">
            <title>Materials</title>
            <list list-type="alpha-lower">
              <list-item>
                <label>Type status: Other material</label>
                <p><bold>Occurrence:</bold> recordedBy: <named-content content-type="dwc:recordedBy" xlink:type="simple">Gregorič, Čandek</named-content>; sex: <named-content content-type="dwc:sex" xlink:type="simple">1 female</named-content>; <bold>Location:</bold> locationID: <named-content content-type="dwc:locationID" xlink:type="simple">SI53</named-content>; country: <named-content content-type="dwc:country" xlink:type="simple">Slovenia</named-content>; locality: <named-content content-type="dwc:locality" xlink:type="simple">Dinaric Karst, Griže</named-content>; minimumElevationInMeters: <named-content content-type="dwc:minimumElevationInMeters" xlink:type="simple">434</named-content>; maximumElevationInMeters: <named-content content-type="dwc:maximumElevationInMeters" xlink:type="simple">434</named-content>; decimalLatitude: <named-content content-type="dwc:decimalLatitude" xlink:type="simple">45.7548</named-content>; decimalLongitude: <named-content content-type="dwc:decimalLongitude" xlink:type="simple">13.9495</named-content>; <bold>Event:</bold> eventDate: <named-content content-type="dwc:eventDate" xlink:type="simple">2011-05-10/2011-06-21</named-content>; habitat: <named-content content-type="dwc:habitat" xlink:type="simple">grassland</named-content></p>
              </list-item>
            </list>
          </tp:treatment-sec>
        </tp:taxon-treatment>
        <tp:taxon-treatment>
          <tp:treatment-meta>
            <kwd-group>
              <kwd><tp:taxon-name><tp:taxon-name-part taxon-name-part-type="species">umbratica</tp:taxon-name-part></tp:taxon-name></kwd>
              <kwd><tp:taxon-name><tp:taxon-name-part taxon-name-part-type="genus">Nuctenea</tp:taxon-name-part></tp:taxon-name></kwd>
              <kwd><tp:taxon-name><tp:taxon-name-part taxon-name-part-type="familia">Araneidae</tp:taxon-name-part></tp:taxon-name></kwd>
              <kwd><tp:taxon-name><tp:taxon-name-part taxon-name-part-type="regnum">Animalia</tp:taxon-name-part></tp:taxon-name></kwd>
            </kwd-group>
          </tp:treatment-meta>
          <tp:nomenclature>
            <tp:taxon-name><tp:taxon-name-part taxon-name-part-type="genus">Nuctenea</tp:taxon-name-part> <tp:taxon-name-part taxon-name-part-type="species">umbratica</tp:taxon-name-part></tp:taxon-name>
            <tp:taxon-authority>(Clerck, 1757)</tp:taxon-authority>
          </tp:nomenclature>
          <tp:treatment-sec sec-type="materials">
            <title>Materials</title>
            <list list-type="alpha-lower">
              <list-item>
                <label>Type status: Other material</label>
                <p><bold>Occurrence:</bold> recordedBy: <named-content content-type="dwc:recordedBy" xlink:type="simple">Kuntner, Gregorič, Čandek</named-content>; sex: <named-content content-type="dwc:sex" xlink:type="simple">1 female</named-content>; <bold>Location:</bold> locationID: <named-content content-type="dwc:locationID" xlink:type="simple">CH10</named-content>; country: <named-content content-type="dwc:country" xlink:type="simple">Switzerland</named-content>; locality: <named-content content-type="dwc:locality" xlink:type="simple">Bernese Alps, Kleine Scheidegg</named-content>; minimumElevationInMeters: <named-content content-type="dwc:minimumElevationInMeters" xlink:type="simple">2061</named-content>; maximumElevationInMeters: <named-content content-type="dwc:maximumElevationInMeters" xlink:type="simple">2061</named-content>; decimalLatitude: <named-content content-type="dwc:decimalLatitude" xlink:type="simple">46.5853</named-content>; decimalLongitude: <named-content content-type="dwc:decimalLongitude" xlink:type="simple">7.9606</named-content>; <bold>Event:</bold> eventDate: <named-content content-type="dwc:eventDate" xlink:type="simple">2011-07-09</named-content>; habitat: <named-content content-type="dwc:habitat" xlink:type="simple">grassland</named-content></p>
              </list-item>
              <list-item>
                <label>Type status: Other material</label>
                <p><bold>Occurrence:</bold> recordedBy: <named-content content-type="dwc:recordedBy" xlink:type="simple">Kuntner, Gregorič, Čandek</named-content>; sex: <named-content content-type="dwc:sex" xlink:type="simple">1 female</named-content>; <bold>Location:</bold> locationID: <named-content content-type="dwc:locationID" xlink:type="simple">CH12</named-content>; country: <named-content content-type="dwc:country" xlink:type="simple">Switzerland</named-content>; locality: <named-content content-type="dwc:locality" xlink:type="simple">Bernese Alps, Nessental</named-content>; minimumElevationInMeters: <named-content content-type="dwc:minimumElevationInMeters" xlink:type="simple">930</named-content>; maximumElevationInMeters: <named-content content-type="dwc:maximumElevationInMeters" xlink:type="simple">930</named-content>; decimalLatitude: <named-content content-type="dwc:decimalLatitude" xlink:type="simple">46.7213</named-content>; decimalLongitude: <named-content content-type="dwc:decimalLongitude" xlink:type="simple">8.3039</named-content>; <bold>Event:</bold> eventDate: <named-content content-type="dwc:eventDate" xlink:type="simple">2011-07-10</named-content>; habitat: <named-content content-type="dwc:habitat" xlink:type="simple">grassland and loan trees</named-content></p>
              </list-item>
              <list-item>
                <label>Type status: Other material</label>
                <p><bold>Occurrence:</bold> recordedBy: <named-content content-type="dwc:recordedBy" xlink:type="simple">Kuntner, Čandek</named-content>; sex: <named-content content-type="dwc:sex" xlink:type="simple">2 females, 1 male</named-content>; <bold>Location:</bold> locationID: <named-content content-type="dwc:locationID" xlink:type="simple">SI50</named-content>; country: <named-content content-type="dwc:country" xlink:type="simple">Slovenia</named-content>; locality: <named-content content-type="dwc:locality" xlink:type="simple">Sp. Prapreče</named-content>; minimumElevationInMeters: <named-content content-type="dwc:minimumElevationInMeters" xlink:type="simple">351</named-content>; maximumElevationInMeters: <named-content content-type="dwc:maximumElevationInMeters" xlink:type="simple">351</named-content>; decimalLatitude: <named-content content-type="dwc:decimalLatitude" xlink:type="simple">46.1620</named-content>; decimalLongitude: <named-content content-type="dwc:decimalLongitude" xlink:type="simple">14.6933</named-content>; <bold>Event:</bold> eventDate: <named-content content-type="dwc:eventDate" xlink:type="simple">2010-08-03/2012-05-28</named-content>; habitat: <named-content content-type="dwc:habitat" xlink:type="simple">house and surroundings</named-content></p>
              </list-item>
              <list-item>
                <label>Type status: Other material</label>
                <p><bold>Occurrence:</bold> recordedBy: <named-content content-type="dwc:recordedBy" xlink:type="simple">Kostanjšek, RTŠB 2011</named-content>; sex: <named-content content-type="dwc:sex" xlink:type="simple">1 male</named-content>; <bold>Location:</bold> locationID: <named-content content-type="dwc:locationID" xlink:type="simple">SI68</named-content>; country: <named-content content-type="dwc:country" xlink:type="simple">Slovenia</named-content>; locality: <named-content content-type="dwc:locality" xlink:type="simple">Sv. Jurij ob Ščavnici</named-content>; minimumElevationInMeters: <named-content content-type="dwc:minimumElevationInMeters" xlink:type="simple">235</named-content>; maximumElevationInMeters: <named-content content-type="dwc:maximumElevationInMeters" xlink:type="simple">235</named-content>; decimalLatitude: <named-content content-type="dwc:decimalLatitude" xlink:type="simple">46.5687</named-content>; decimalLongitude: <named-content content-type="dwc:decimalLongitude" xlink:type="simple">16.0223</named-content>; <bold>Event:</bold> eventDate: <named-content content-type="dwc:eventDate" xlink:type="simple">2011-07-22</named-content>; habitat: <named-content content-type="dwc:habitat" xlink:type="simple">school</named-content></p>
              </list-item>
            </list>
          </tp:treatment-sec>
        </tp:taxon-treatment>
        <tp:taxon-treatment>
          <tp:treatment-meta>
            <kwd-group>
              <kwd><tp:taxon-name><tp:taxon-name-part taxon-name-part-type="species">montana</tp:taxon-name-part></tp:taxon-name></kwd>
              <kwd><tp:taxon-name><tp:taxon-name-part taxon-name-part-type="genus">Parazygiella</tp:taxon-name-part></tp:taxon-name></kwd>
              <kwd><tp:taxon-name><tp:taxon-name-part taxon-name-part-type="familia">Araneidae</tp:taxon-name-part></tp:taxon-name></kwd>
              <kwd><tp:taxon-name><tp:taxon-name-part taxon-name-part-type="regnum">Animalia</tp:taxon-name-part></tp:taxon-name></kwd>
            </kwd-group>
          </tp:treatment-meta>
          <tp:nomenclature>
            <tp:taxon-name><tp:taxon-name-part taxon-name-part-type="genus">Parazygiella</tp:taxon-name-part> <tp:taxon-name-part taxon-name-part-type="species">montana</tp:taxon-name-part></tp:taxon-name>
            <tp:taxon-authority>(C. L. Koch, 1834)</tp:taxon-authority>
          </tp:nomenclature>
          <tp:treatment-sec sec-type="materials">
            <title>Materials</title>
            <list list-type="alpha-lower">
              <list-item>
                <label>Type status: Other material</label>
                <p><bold>Occurrence:</bold> recordedBy: <named-content content-type="dwc:recordedBy" xlink:type="simple">Kuntner, Gregorič, Čandek</named-content>; sex: <named-content content-type="dwc:sex" xlink:type="simple">1 female</named-content>; <bold>Location:</bold> locationID: <named-content content-type="dwc:locationID" xlink:type="simple">CH01</named-content>; country: <named-content content-type="dwc:country" xlink:type="simple">Switzerland</named-content>; locality: <named-content content-type="dwc:locality" xlink:type="simple">Bernese Alps, Gasteretal</named-content>; minimumElevationInMeters: <named-content content-type="dwc:minimumElevationInMeters" xlink:type="simple">1662</named-content>; maximumElevationInMeters: <named-content content-type="dwc:maximumElevationInMeters" xlink:type="simple">1662</named-content>; decimalLatitude: <named-content content-type="dwc:decimalLatitude" xlink:type="simple">46.4457</named-content>; decimalLongitude: <named-content content-type="dwc:decimalLongitude" xlink:type="simple">7.7413</named-content>; <bold>Event:</bold> eventDate: <named-content content-type="dwc:eventDate" xlink:type="simple">2011-07-07</named-content>; habitat: <named-content content-type="dwc:habitat" xlink:type="simple">alpine meadow</named-content></p>
              </list-item>
              <list-item>
                <label>Type status: Other material</label>
                <p><bold>Occurrence:</bold> recordedBy: <named-content content-type="dwc:recordedBy" xlink:type="simple">Kuntner, Gregorič, Čandek</named-content>; sex: <named-content content-type="dwc:sex" xlink:type="simple">2 females</named-content>; <bold>Location:</bold> locationID: <named-content content-type="dwc:locationID" xlink:type="simple">CH06</named-content>; country: <named-content content-type="dwc:country" xlink:type="simple">Switzerland</named-content>; locality: <named-content content-type="dwc:locality" xlink:type="simple">Bernese Alps, Kandersteg</named-content>; minimumElevationInMeters: <named-content content-type="dwc:minimumElevationInMeters" xlink:type="simple">1677</named-content>; maximumElevationInMeters: <named-content content-type="dwc:maximumElevationInMeters" xlink:type="simple">1677</named-content>; decimalLatitude: <named-content content-type="dwc:decimalLatitude" xlink:type="simple">46.5020</named-content>; decimalLongitude: <named-content content-type="dwc:decimalLongitude" xlink:type="simple">7.6992</named-content>; <bold>Event:</bold> eventDate: <named-content content-type="dwc:eventDate" xlink:type="simple">2011-07-07</named-content>; habitat: <named-content content-type="dwc:habitat" xlink:type="simple">alpine meadow</named-content></p>
              </list-item>
              <list-item>
                <label>Type status: Other material</label>
                <p><bold>Occurrence:</bold> recordedBy: <named-content content-type="dwc:recordedBy" xlink:type="simple">Kuntner, Gregorič, Čandek</named-content>; sex: <named-content content-type="dwc:sex" xlink:type="simple">1 female, 1 male</named-content>; <bold>Location:</bold> locationID: <named-content content-type="dwc:locationID" xlink:type="simple">CH10</named-content>; country: <named-content content-type="dwc:country" xlink:type="simple">Switzerland</named-content>; locality: <named-content content-type="dwc:locality" xlink:type="simple">Bernese Alps, Kleine Scheidegg</named-content>; minimumElevationInMeters: <named-content content-type="dwc:minimumElevationInMeters" xlink:type="simple">2061</named-content>; maximumElevationInMeters: <named-content content-type="dwc:maximumElevationInMeters" xlink:type="simple">2061</named-content>; decimalLatitude: <named-content content-type="dwc:decimalLatitude" xlink:type="simple">46.5853</named-content>; decimalLongitude: <named-content content-type="dwc:decimalLongitude" xlink:type="simple">7.9606</named-content>; <bold>Event:</bold> eventDate: <named-content content-type="dwc:eventDate" xlink:type="simple">2011-07-09</named-content>; habitat: <named-content content-type="dwc:habitat" xlink:type="simple">grassland</named-content></p>
              </list-item>
              <list-item>
                <label>Type status: Other material</label>
                <p><bold>Occurrence:</bold> recordedBy: <named-content content-type="dwc:recordedBy" xlink:type="simple">Kuntner, Gregorič, Čandek</named-content>; sex: <named-content content-type="dwc:sex" xlink:type="simple">1 female</named-content>; <bold>Location:</bold> locationID: <named-content content-type="dwc:locationID" xlink:type="simple">CH23</named-content>; country: <named-content content-type="dwc:country" xlink:type="simple">Switzerland</named-content>; locality: <named-content content-type="dwc:locality" xlink:type="simple">Grison Alps, Alp Flix, Salategnas</named-content>; minimumElevationInMeters: <named-content content-type="dwc:minimumElevationInMeters" xlink:type="simple">1900</named-content>; maximumElevationInMeters: <named-content content-type="dwc:maximumElevationInMeters" xlink:type="simple">1900</named-content>; decimalLatitude: <named-content content-type="dwc:decimalLatitude" xlink:type="simple">46.5141</named-content>; decimalLongitude: <named-content content-type="dwc:decimalLongitude" xlink:type="simple">9.6448</named-content>; <bold>Event:</bold> eventDate: <named-content content-type="dwc:eventDate" xlink:type="simple">2011-07-12</named-content>; habitat: <named-content content-type="dwc:habitat" xlink:type="simple">forest opening, grass and shrubs</named-content></p>
              </list-item>
              <list-item>
                <label>Type status: Other material</label>
                <p><bold>Occurrence:</bold> recordedBy: <named-content content-type="dwc:recordedBy" xlink:type="simple">Kuntner</named-content>; sex: <named-content content-type="dwc:sex" xlink:type="simple">2 females</named-content>; <bold>Location:</bold> locationID: <named-content content-type="dwc:locationID" xlink:type="simple">SI42</named-content>; country: <named-content content-type="dwc:country" xlink:type="simple">Slovenia</named-content>; locality: <named-content content-type="dwc:locality" xlink:type="simple">Srednja vas, Bohinj</named-content>; minimumElevationInMeters: <named-content content-type="dwc:minimumElevationInMeters" xlink:type="simple">1348</named-content>; maximumElevationInMeters: <named-content content-type="dwc:maximumElevationInMeters" xlink:type="simple">1348</named-content>; decimalLatitude: <named-content content-type="dwc:decimalLatitude" xlink:type="simple">46.3458</named-content>; decimalLongitude: <named-content content-type="dwc:decimalLongitude" xlink:type="simple">13.9232</named-content>; <bold>Event:</bold> eventDate: <named-content content-type="dwc:eventDate" xlink:type="simple">2010-09-28</named-content>; habitat: <named-content content-type="dwc:habitat" xlink:type="simple">house and surroundings</named-content></p>
              </list-item>
            </list>
          </tp:treatment-sec>
        </tp:taxon-treatment>
        <tp:taxon-treatment>
          <tp:treatment-meta>
            <kwd-group>
              <kwd><tp:taxon-name><tp:taxon-name-part taxon-name-part-type="species">nitidula</tp:taxon-name-part></tp:taxon-name></kwd>
              <kwd><tp:taxon-name><tp:taxon-name-part taxon-name-part-type="genus">Singa</tp:taxon-name-part></tp:taxon-name></kwd>
              <kwd><tp:taxon-name><tp:taxon-name-part taxon-name-part-type="familia">Araneidae</tp:taxon-name-part></tp:taxon-name></kwd>
              <kwd><tp:taxon-name><tp:taxon-name-part taxon-name-part-type="regnum">Animalia</tp:taxon-name-part></tp:taxon-name></kwd>
            </kwd-group>
          </tp:treatment-meta>
          <tp:nomenclature>
            <tp:taxon-name><tp:taxon-name-part taxon-name-part-type="genus">Singa</tp:taxon-name-part> <tp:taxon-name-part taxon-name-part-type="species">nitidula</tp:taxon-name-part></tp:taxon-name>
            <tp:taxon-authority>C. L. Koch, 1844</tp:taxon-authority>
          </tp:nomenclature>
          <tp:treatment-sec sec-type="materials">
            <title>Materials</title>
            <list list-type="alpha-lower">
              <list-item>
                <label>Type status: Other material</label>
                <p><bold>Occurrence:</bold> recordedBy: <named-content content-type="dwc:recordedBy" xlink:type="simple">Čandek</named-content>; sex: <named-content content-type="dwc:sex" xlink:type="simple">1 male</named-content>; <bold>Location:</bold> locationID: <named-content content-type="dwc:locationID" xlink:type="simple">SI33</named-content>; country: <named-content content-type="dwc:country" xlink:type="simple">Slovenia</named-content>; locality: <named-content content-type="dwc:locality" xlink:type="simple">Ljubljana, Biotechnical faculty</named-content>; minimumElevationInMeters: <named-content content-type="dwc:minimumElevationInMeters" xlink:type="simple">297</named-content>; maximumElevationInMeters: <named-content content-type="dwc:maximumElevationInMeters" xlink:type="simple">297</named-content>; decimalLatitude: <named-content content-type="dwc:decimalLatitude" xlink:type="simple">46.0513</named-content>; decimalLongitude: <named-content content-type="dwc:decimalLongitude" xlink:type="simple">14.4700</named-content>; <bold>Event:</bold> eventDate: <named-content content-type="dwc:eventDate" xlink:type="simple">2012-05-09</named-content>; habitat: <named-content content-type="dwc:habitat" xlink:type="simple">house and surroundings</named-content></p>
              </list-item>
            </list>
          </tp:treatment-sec>
        </tp:taxon-treatment>
        <tp:taxon-treatment>
          <tp:treatment-meta>
            <kwd-group>
              <kwd><tp:taxon-name><tp:taxon-name-part taxon-name-part-type="species">stroemi</tp:taxon-name-part></tp:taxon-name></kwd>
              <kwd><tp:taxon-name><tp:taxon-name-part taxon-name-part-type="genus">Stroemiellus</tp:taxon-name-part></tp:taxon-name></kwd>
              <kwd><tp:taxon-name><tp:taxon-name-part taxon-name-part-type="familia">Araneidae</tp:taxon-name-part></tp:taxon-name></kwd>
              <kwd><tp:taxon-name><tp:taxon-name-part taxon-name-part-type="regnum">Animalia</tp:taxon-name-part></tp:taxon-name></kwd>
            </kwd-group>
          </tp:treatment-meta>
          <tp:nomenclature>
            <tp:taxon-name><tp:taxon-name-part taxon-name-part-type="genus">Stroemiellus</tp:taxon-name-part> <tp:taxon-name-part taxon-name-part-type="species">stroemi</tp:taxon-name-part></tp:taxon-name>
            <tp:taxon-authority>(Thorell, 1870)</tp:taxon-authority>
          </tp:nomenclature>
          <tp:treatment-sec sec-type="materials">
            <title>Materials</title>
            <list list-type="alpha-lower">
              <list-item>
                <label>Type status: Other material</label>
                <p><bold>Occurrence:</bold> recordedBy: <named-content content-type="dwc:recordedBy" xlink:type="simple">Gregorič, Kuntner, Čandek</named-content>; sex: <named-content content-type="dwc:sex" xlink:type="simple">2 females</named-content>; <bold>Location:</bold> locationID: <named-content content-type="dwc:locationID" xlink:type="simple">SI48</named-content>; country: <named-content content-type="dwc:country" xlink:type="simple">Slovenia</named-content>; locality: <named-content content-type="dwc:locality" xlink:type="simple">Ljubljana, center</named-content>; minimumElevationInMeters: <named-content content-type="dwc:minimumElevationInMeters" xlink:type="simple">291</named-content>; maximumElevationInMeters: <named-content content-type="dwc:maximumElevationInMeters" xlink:type="simple">291</named-content>; decimalLatitude: <named-content content-type="dwc:decimalLatitude" xlink:type="simple">46.0434</named-content>; decimalLongitude: <named-content content-type="dwc:decimalLongitude" xlink:type="simple">14.5041</named-content>; <bold>Event:</bold> eventDate: <named-content content-type="dwc:eventDate" xlink:type="simple">2011-05-24/2012-06-19</named-content>; habitat: <named-content content-type="dwc:habitat" xlink:type="simple">house</named-content></p>
              </list-item>
            </list>
          </tp:treatment-sec>
        </tp:taxon-treatment>
        <tp:taxon-treatment>
          <tp:treatment-meta>
            <kwd-group>
              <kwd><tp:taxon-name><tp:taxon-name-part taxon-name-part-type="species">diodia</tp:taxon-name-part></tp:taxon-name></kwd>
              <kwd><tp:taxon-name><tp:taxon-name-part taxon-name-part-type="genus">Zilla</tp:taxon-name-part></tp:taxon-name></kwd>
              <kwd><tp:taxon-name><tp:taxon-name-part taxon-name-part-type="familia">Araneidae</tp:taxon-name-part></tp:taxon-name></kwd>
              <kwd><tp:taxon-name><tp:taxon-name-part taxon-name-part-type="regnum">Animalia</tp:taxon-name-part></tp:taxon-name></kwd>
            </kwd-group>
          </tp:treatment-meta>
          <tp:nomenclature>
            <tp:taxon-name><tp:taxon-name-part taxon-name-part-type="genus">Zilla</tp:taxon-name-part> <tp:taxon-name-part taxon-name-part-type="species">diodia</tp:taxon-name-part></tp:taxon-name>
            <tp:taxon-authority>(Walckenaer, 1802)</tp:taxon-authority>
          </tp:nomenclature>
          <tp:treatment-sec sec-type="materials">
            <title>Materials</title>
            <list list-type="alpha-lower">
              <list-item>
                <label>Type status: Other material</label>
                <p><bold>Occurrence:</bold> recordedBy: <named-content content-type="dwc:recordedBy" xlink:type="simple">Kuntner, Gregorič, Čandek, Kralj-Fišer, Cheng</named-content>; sex: <named-content content-type="dwc:sex" xlink:type="simple">2 females</named-content>; <bold>Location:</bold> locationID: <named-content content-type="dwc:locationID" xlink:type="simple">SI41</named-content>; country: <named-content content-type="dwc:country" xlink:type="simple">Slovenia</named-content>; locality: <named-content content-type="dwc:locality" xlink:type="simple">Socerb, Osp</named-content>; minimumElevationInMeters: <named-content content-type="dwc:minimumElevationInMeters" xlink:type="simple">116</named-content>; maximumElevationInMeters: <named-content content-type="dwc:maximumElevationInMeters" xlink:type="simple">116</named-content>; decimalLatitude: <named-content content-type="dwc:decimalLatitude" xlink:type="simple">45.5819</named-content>; decimalLongitude: <named-content content-type="dwc:decimalLongitude" xlink:type="simple">13.8558</named-content>; <bold>Event:</bold> eventDate: <named-content content-type="dwc:eventDate" xlink:type="simple">2012-06-07</named-content>; habitat: <named-content content-type="dwc:habitat" xlink:type="simple">trail from Socerb to Osp</named-content></p>
              </list-item>
              <list-item>
                <label>Type status: Other material</label>
                <p><bold>Occurrence:</bold> recordedBy: <named-content content-type="dwc:recordedBy" xlink:type="simple">Čandek</named-content>; sex: <named-content content-type="dwc:sex" xlink:type="simple">4 females</named-content>; <bold>Location:</bold> locationID: <named-content content-type="dwc:locationID" xlink:type="simple">SI58</named-content>; country: <named-content content-type="dwc:country" xlink:type="simple">Slovenia</named-content>; locality: <named-content content-type="dwc:locality" xlink:type="simple">Budanje</named-content>; minimumElevationInMeters: <named-content content-type="dwc:minimumElevationInMeters" xlink:type="simple">243</named-content>; maximumElevationInMeters: <named-content content-type="dwc:maximumElevationInMeters" xlink:type="simple">243</named-content>; decimalLatitude: <named-content content-type="dwc:decimalLatitude" xlink:type="simple">45.8743</named-content>; decimalLongitude: <named-content content-type="dwc:decimalLongitude" xlink:type="simple">13.9497</named-content>; <bold>Event:</bold> eventDate: <named-content content-type="dwc:eventDate" xlink:type="simple">2011-05-07</named-content>; habitat: <named-content content-type="dwc:habitat" xlink:type="simple">school and surroundings</named-content></p>
              </list-item>
              <list-item>
                <label>Type status: Other material</label>
                <p><bold>Occurrence:</bold> recordedBy: <named-content content-type="dwc:recordedBy" xlink:type="simple">Čandek</named-content>; sex: <named-content content-type="dwc:sex" xlink:type="simple">1 female, 1 male</named-content>; <bold>Location:</bold> locationID: <named-content content-type="dwc:locationID" xlink:type="simple">SI60</named-content>; country: <named-content content-type="dwc:country" xlink:type="simple">Slovenia</named-content>; locality: <named-content content-type="dwc:locality" xlink:type="simple">Budanje</named-content>; minimumElevationInMeters: <named-content content-type="dwc:minimumElevationInMeters" xlink:type="simple">295</named-content>; maximumElevationInMeters: <named-content content-type="dwc:maximumElevationInMeters" xlink:type="simple">295</named-content>; decimalLatitude: <named-content content-type="dwc:decimalLatitude" xlink:type="simple">45.8799</named-content>; decimalLongitude: <named-content content-type="dwc:decimalLongitude" xlink:type="simple">13.9459</named-content>; <bold>Event:</bold> eventDate: <named-content content-type="dwc:eventDate" xlink:type="simple">2011-05-07</named-content>; habitat: <named-content content-type="dwc:habitat" xlink:type="simple">forest clearing</named-content></p>
              </list-item>
            </list>
          </tp:treatment-sec>
        </tp:taxon-treatment>
        <tp:taxon-treatment>
          <tp:treatment-meta>
            <kwd-group>
              <kwd><tp:taxon-name><tp:taxon-name-part taxon-name-part-type="species">x-notata</tp:taxon-name-part></tp:taxon-name></kwd>
              <kwd><tp:taxon-name><tp:taxon-name-part taxon-name-part-type="genus">Zygiella</tp:taxon-name-part></tp:taxon-name></kwd>
              <kwd><tp:taxon-name><tp:taxon-name-part taxon-name-part-type="familia">Araneidae</tp:taxon-name-part></tp:taxon-name></kwd>
              <kwd><tp:taxon-name><tp:taxon-name-part taxon-name-part-type="regnum">Animalia</tp:taxon-name-part></tp:taxon-name></kwd>
            </kwd-group>
          </tp:treatment-meta>
          <tp:nomenclature>
            <tp:taxon-name><tp:taxon-name-part taxon-name-part-type="genus">Zygiella</tp:taxon-name-part> <tp:taxon-name-part taxon-name-part-type="species">x-notata</tp:taxon-name-part></tp:taxon-name>
            <tp:taxon-authority>(Clerck, 1757)</tp:taxon-authority>
          </tp:nomenclature>
          <tp:treatment-sec sec-type="materials">
            <title>Materials</title>
            <list list-type="alpha-lower">
              <list-item>
                <label>Type status: Other material</label>
                <p><bold>Occurrence:</bold> recordedBy: <named-content content-type="dwc:recordedBy" xlink:type="simple">Kuntner, Gregorič, Čandek</named-content>; sex: <named-content content-type="dwc:sex" xlink:type="simple">1 female</named-content>; <bold>Location:</bold> locationID: <named-content content-type="dwc:locationID" xlink:type="simple">CH33</named-content>; country: <named-content content-type="dwc:country" xlink:type="simple">Switzerland</named-content>; locality: <named-content content-type="dwc:locality" xlink:type="simple">Interlaken</named-content>; minimumElevationInMeters: <named-content content-type="dwc:minimumElevationInMeters" xlink:type="simple">1662</named-content>; maximumElevationInMeters: <named-content content-type="dwc:maximumElevationInMeters" xlink:type="simple">1662</named-content>; decimalLatitude: <named-content content-type="dwc:decimalLatitude" xlink:type="simple">46.4457</named-content>; decimalLongitude: <named-content content-type="dwc:decimalLongitude" xlink:type="simple">7.7413</named-content>; <bold>Event:</bold> eventDate: <named-content content-type="dwc:eventDate" xlink:type="simple">2011-07-10</named-content>; habitat: <named-content content-type="dwc:habitat" xlink:type="simple">house</named-content></p>
              </list-item>
            </list>
          </tp:treatment-sec>
        </tp:taxon-treatment>
        <tp:taxon-treatment>
          <tp:treatment-meta>
            <kwd-group>
              <kwd><tp:taxon-name><tp:taxon-name-part taxon-name-part-type="familia">Atypidae</tp:taxon-name-part></tp:taxon-name></kwd>
              <kwd><tp:taxon-name><tp:taxon-name-part taxon-name-part-type="regnum">Animalia</tp:taxon-name-part></tp:taxon-name></kwd>
            </kwd-group>
          </tp:treatment-meta>
          <tp:nomenclature>
            <tp:taxon-name><tp:taxon-name-part taxon-name-part-type="familia">Atypidae</tp:taxon-name-part></tp:taxon-name>
            <tp:taxon-authority>Thorell, 1870</tp:taxon-authority>
          </tp:nomenclature>
        </tp:taxon-treatment>
        <tp:taxon-treatment>
          <tp:treatment-meta>
            <kwd-group>
              <kwd><tp:taxon-name><tp:taxon-name-part taxon-name-part-type="species">piceus</tp:taxon-name-part></tp:taxon-name></kwd>
              <kwd><tp:taxon-name><tp:taxon-name-part taxon-name-part-type="genus">Atypus</tp:taxon-name-part></tp:taxon-name></kwd>
              <kwd><tp:taxon-name><tp:taxon-name-part taxon-name-part-type="familia">Atypidae</tp:taxon-name-part></tp:taxon-name></kwd>
              <kwd><tp:taxon-name><tp:taxon-name-part taxon-name-part-type="regnum">Animalia</tp:taxon-name-part></tp:taxon-name></kwd>
            </kwd-group>
          </tp:treatment-meta>
          <tp:nomenclature>
            <tp:taxon-name><tp:taxon-name-part taxon-name-part-type="genus">Atypus</tp:taxon-name-part> <tp:taxon-name-part taxon-name-part-type="species">piceus</tp:taxon-name-part></tp:taxon-name>
            <tp:taxon-authority>(Sulzer, 1776)</tp:taxon-authority>
          </tp:nomenclature>
          <tp:treatment-sec sec-type="materials">
            <title>Materials</title>
            <list list-type="alpha-lower">
              <list-item>
                <label>Type status: Other material</label>
                <p><bold>Occurrence:</bold> recordedBy: <named-content content-type="dwc:recordedBy" xlink:type="simple">Kuntner, Lokovšek</named-content>; sex: <named-content content-type="dwc:sex" xlink:type="simple">2 females</named-content>; <bold>Location:</bold> locationID: <named-content content-type="dwc:locationID" xlink:type="simple">SI40</named-content>; country: <named-content content-type="dwc:country" xlink:type="simple">Slovenia</named-content>; locality: <named-content content-type="dwc:locality" xlink:type="simple">Slavnik</named-content>; minimumElevationInMeters: <named-content content-type="dwc:minimumElevationInMeters" xlink:type="simple">816</named-content>; maximumElevationInMeters: <named-content content-type="dwc:maximumElevationInMeters" xlink:type="simple">816</named-content>; decimalLatitude: <named-content content-type="dwc:decimalLatitude" xlink:type="simple">45.5499</named-content>; decimalLongitude: <named-content content-type="dwc:decimalLongitude" xlink:type="simple">13.9619</named-content>; <bold>Event:</bold> eventDate: <named-content content-type="dwc:eventDate" xlink:type="simple">2010-08-26</named-content>; habitat: <named-content content-type="dwc:habitat" xlink:type="simple">grassland and forest</named-content></p>
              </list-item>
              <list-item>
                <label>Type status: Other material</label>
                <p><bold>Occurrence:</bold> recordedBy: <named-content content-type="dwc:recordedBy" xlink:type="simple">Kuntner</named-content>; sex: <named-content content-type="dwc:sex" xlink:type="simple">1 female</named-content>; <bold>Location:</bold> locationID: <named-content content-type="dwc:locationID" xlink:type="simple">SI69</named-content>; country: <named-content content-type="dwc:country" xlink:type="simple">Slovenia</named-content>; locality: <named-content content-type="dwc:locality" xlink:type="simple">Lipalca</named-content>; minimumElevationInMeters: <named-content content-type="dwc:minimumElevationInMeters" xlink:type="simple">359</named-content>; maximumElevationInMeters: <named-content content-type="dwc:maximumElevationInMeters" xlink:type="simple">359</named-content>; decimalLatitude: <named-content content-type="dwc:decimalLatitude" xlink:type="simple">46.0102</named-content>; decimalLongitude: <named-content content-type="dwc:decimalLongitude" xlink:type="simple">14.3116</named-content>; <bold>Event:</bold> eventDate: <named-content content-type="dwc:eventDate" xlink:type="simple">2012-01-26</named-content>; habitat: <named-content content-type="dwc:habitat" xlink:type="simple">inside tree log</named-content></p>
              </list-item>
            </list>
          </tp:treatment-sec>
        </tp:taxon-treatment>
        <tp:taxon-treatment>
          <tp:treatment-meta>
            <kwd-group>
              <kwd><tp:taxon-name><tp:taxon-name-part taxon-name-part-type="familia">Clubionidae</tp:taxon-name-part></tp:taxon-name></kwd>
              <kwd><tp:taxon-name><tp:taxon-name-part taxon-name-part-type="regnum">Animalia</tp:taxon-name-part></tp:taxon-name></kwd>
            </kwd-group>
          </tp:treatment-meta>
          <tp:nomenclature>
            <tp:taxon-name><tp:taxon-name-part taxon-name-part-type="familia">Clubionidae</tp:taxon-name-part></tp:taxon-name>
            <tp:taxon-authority>Wagner, 1887</tp:taxon-authority>
          </tp:nomenclature>
        </tp:taxon-treatment>
        <tp:taxon-treatment>
          <tp:treatment-meta>
            <kwd-group>
              <kwd><tp:taxon-name><tp:taxon-name-part taxon-name-part-type="species">germanica</tp:taxon-name-part></tp:taxon-name></kwd>
              <kwd><tp:taxon-name><tp:taxon-name-part taxon-name-part-type="genus">Clubiona</tp:taxon-name-part></tp:taxon-name></kwd>
              <kwd><tp:taxon-name><tp:taxon-name-part taxon-name-part-type="familia">Clubionidae</tp:taxon-name-part></tp:taxon-name></kwd>
              <kwd><tp:taxon-name><tp:taxon-name-part taxon-name-part-type="regnum">Animalia</tp:taxon-name-part></tp:taxon-name></kwd>
            </kwd-group>
          </tp:treatment-meta>
          <tp:nomenclature>
            <tp:taxon-name><tp:taxon-name-part taxon-name-part-type="genus">Clubiona</tp:taxon-name-part> <tp:taxon-name-part taxon-name-part-type="species">germanica</tp:taxon-name-part></tp:taxon-name>
            <tp:taxon-authority>Thorell, 1871</tp:taxon-authority>
          </tp:nomenclature>
          <tp:treatment-sec sec-type="materials">
            <title>Materials</title>
            <list list-type="alpha-lower">
              <list-item>
                <label>Type status: Other material</label>
                <p><bold>Occurrence:</bold> recordedBy: <named-content content-type="dwc:recordedBy" xlink:type="simple">Kostanjšek, RTŠB 2011</named-content>; sex: <named-content content-type="dwc:sex" xlink:type="simple">1 female</named-content>; <bold>Location:</bold> locationID: <named-content content-type="dwc:locationID" xlink:type="simple">SI18</named-content>; country: <named-content content-type="dwc:country" xlink:type="simple">Slovenia</named-content>; locality: <named-content content-type="dwc:locality" xlink:type="simple">Podgorje</named-content>; minimumElevationInMeters: <named-content content-type="dwc:minimumElevationInMeters" xlink:type="simple">220</named-content>; maximumElevationInMeters: <named-content content-type="dwc:maximumElevationInMeters" xlink:type="simple">220</named-content>; decimalLatitude: <named-content content-type="dwc:decimalLatitude" xlink:type="simple">46.7183</named-content>; decimalLongitude: <named-content content-type="dwc:decimalLongitude" xlink:type="simple">15.8243</named-content>; <bold>Event:</bold> eventDate: <named-content content-type="dwc:eventDate" xlink:type="simple">2011-07-26</named-content>; habitat: <named-content content-type="dwc:habitat" xlink:type="simple">vegetation at trail</named-content></p>
              </list-item>
            </list>
          </tp:treatment-sec>
        </tp:taxon-treatment>
        <tp:taxon-treatment>
          <tp:treatment-meta>
            <kwd-group>
              <kwd><tp:taxon-name><tp:taxon-name-part taxon-name-part-type="species">kulczynskii</tp:taxon-name-part></tp:taxon-name></kwd>
              <kwd><tp:taxon-name><tp:taxon-name-part taxon-name-part-type="genus">Clubiona</tp:taxon-name-part></tp:taxon-name></kwd>
              <kwd><tp:taxon-name><tp:taxon-name-part taxon-name-part-type="familia">Clubionidae</tp:taxon-name-part></tp:taxon-name></kwd>
              <kwd><tp:taxon-name><tp:taxon-name-part taxon-name-part-type="regnum">Animalia</tp:taxon-name-part></tp:taxon-name></kwd>
            </kwd-group>
          </tp:treatment-meta>
          <tp:nomenclature>
            <tp:taxon-name><tp:taxon-name-part taxon-name-part-type="genus">Clubiona</tp:taxon-name-part> <tp:taxon-name-part taxon-name-part-type="species">kulczynskii</tp:taxon-name-part></tp:taxon-name>
            <tp:taxon-authority>Lessert, 1905</tp:taxon-authority>
          </tp:nomenclature>
          <tp:treatment-sec sec-type="materials">
            <title>Materials</title>
            <list list-type="alpha-lower">
              <list-item>
                <label>Type status: Other material</label>
                <p><bold>Occurrence:</bold> recordedBy: <named-content content-type="dwc:recordedBy" xlink:type="simple">Kuntner, Gregorič, Čandek</named-content>; sex: <named-content content-type="dwc:sex" xlink:type="simple">1 female</named-content>; <bold>Location:</bold> locationID: <named-content content-type="dwc:locationID" xlink:type="simple">CH05</named-content>; country: <named-content content-type="dwc:country" xlink:type="simple">Switzerland</named-content>; locality: <named-content content-type="dwc:locality" xlink:type="simple">Bernese Alps, Gasteretal</named-content>; minimumElevationInMeters: <named-content content-type="dwc:minimumElevationInMeters" xlink:type="simple">1380</named-content>; maximumElevationInMeters: <named-content content-type="dwc:maximumElevationInMeters" xlink:type="simple">1380</named-content>; decimalLatitude: <named-content content-type="dwc:decimalLatitude" xlink:type="simple">46.4674</named-content>; decimalLongitude: <named-content content-type="dwc:decimalLongitude" xlink:type="simple">7.6640</named-content>; <bold>Event:</bold> eventDate: <named-content content-type="dwc:eventDate" xlink:type="simple">2011-07-07</named-content>; habitat: <named-content content-type="dwc:habitat" xlink:type="simple">river vegetation</named-content></p>
              </list-item>
            </list>
          </tp:treatment-sec>
        </tp:taxon-treatment>
        <tp:taxon-treatment>
          <tp:treatment-meta>
            <kwd-group>
              <kwd><tp:taxon-name><tp:taxon-name-part taxon-name-part-type="species">neglecta</tp:taxon-name-part></tp:taxon-name></kwd>
              <kwd><tp:taxon-name><tp:taxon-name-part taxon-name-part-type="genus">Clubiona</tp:taxon-name-part></tp:taxon-name></kwd>
              <kwd><tp:taxon-name><tp:taxon-name-part taxon-name-part-type="familia">Clubionidae</tp:taxon-name-part></tp:taxon-name></kwd>
              <kwd><tp:taxon-name><tp:taxon-name-part taxon-name-part-type="regnum">Animalia</tp:taxon-name-part></tp:taxon-name></kwd>
            </kwd-group>
          </tp:treatment-meta>
          <tp:nomenclature>
            <tp:taxon-name><tp:taxon-name-part taxon-name-part-type="genus">Clubiona</tp:taxon-name-part> <tp:taxon-name-part taxon-name-part-type="species">neglecta</tp:taxon-name-part></tp:taxon-name>
            <tp:taxon-authority>O. P.-Cambridge, 1862</tp:taxon-authority>
          </tp:nomenclature>
          <tp:treatment-sec sec-type="materials">
            <title>Materials</title>
            <list list-type="alpha-lower">
              <list-item>
                <label>Type status: Other material</label>
                <p><bold>Occurrence:</bold> recordedBy: <named-content content-type="dwc:recordedBy" xlink:type="simple">Čandek</named-content>; sex: <named-content content-type="dwc:sex" xlink:type="simple">1 female</named-content>; <bold>Location:</bold> locationID: <named-content content-type="dwc:locationID" xlink:type="simple">SI61</named-content>; country: <named-content content-type="dwc:country" xlink:type="simple">Slovenia</named-content>; locality: <named-content content-type="dwc:locality" xlink:type="simple">Sekirišče</named-content>; minimumElevationInMeters: <named-content content-type="dwc:minimumElevationInMeters" xlink:type="simple">750</named-content>; maximumElevationInMeters: <named-content content-type="dwc:maximumElevationInMeters" xlink:type="simple">750</named-content>; decimalLatitude: <named-content content-type="dwc:decimalLatitude" xlink:type="simple">45.8631</named-content>; decimalLongitude: <named-content content-type="dwc:decimalLongitude" xlink:type="simple">14.5367</named-content>; <bold>Event:</bold> eventDate: <named-content content-type="dwc:eventDate" xlink:type="simple">2011-06-23/2012-06-21</named-content>; habitat: <named-content content-type="dwc:habitat" xlink:type="simple">house, grassland, overgrowth</named-content></p>
              </list-item>
            </list>
          </tp:treatment-sec>
        </tp:taxon-treatment>
        <tp:taxon-treatment>
          <tp:treatment-meta>
            <kwd-group>
              <kwd><tp:taxon-name><tp:taxon-name-part taxon-name-part-type="species">pseudoneglecta</tp:taxon-name-part></tp:taxon-name></kwd>
              <kwd><tp:taxon-name><tp:taxon-name-part taxon-name-part-type="genus">Clubiona</tp:taxon-name-part></tp:taxon-name></kwd>
              <kwd><tp:taxon-name><tp:taxon-name-part taxon-name-part-type="familia">Clubionidae</tp:taxon-name-part></tp:taxon-name></kwd>
              <kwd><tp:taxon-name><tp:taxon-name-part taxon-name-part-type="regnum">Animalia</tp:taxon-name-part></tp:taxon-name></kwd>
            </kwd-group>
          </tp:treatment-meta>
          <tp:nomenclature>
            <tp:taxon-name><tp:taxon-name-part taxon-name-part-type="genus">Clubiona</tp:taxon-name-part> <tp:taxon-name-part taxon-name-part-type="species">pseudoneglecta</tp:taxon-name-part></tp:taxon-name>
            <tp:taxon-authority>Wunderlich, 1994</tp:taxon-authority>
          </tp:nomenclature>
          <tp:treatment-sec sec-type="materials">
            <title>Materials</title>
            <list list-type="alpha-lower">
              <list-item>
                <label>Type status: Other material</label>
                <p><bold>Occurrence:</bold> recordedBy: <named-content content-type="dwc:recordedBy" xlink:type="simple">Kostanjšek, RTŠB 2012</named-content>; sex: <named-content content-type="dwc:sex" xlink:type="simple">1 female, 1 male</named-content>; <bold>Location:</bold> locationID: <named-content content-type="dwc:locationID" xlink:type="simple">SI25</named-content>; country: <named-content content-type="dwc:country" xlink:type="simple">Slovenia</named-content>; locality: <named-content content-type="dwc:locality" xlink:type="simple">Dolnja Košana</named-content>; minimumElevationInMeters: <named-content content-type="dwc:minimumElevationInMeters" xlink:type="simple">435</named-content>; maximumElevationInMeters: <named-content content-type="dwc:maximumElevationInMeters" xlink:type="simple">435</named-content>; decimalLatitude: <named-content content-type="dwc:decimalLatitude" xlink:type="simple">45.6646</named-content>; decimalLongitude: <named-content content-type="dwc:decimalLongitude" xlink:type="simple">14.1350</named-content>; <bold>Event:</bold> eventDate: <named-content content-type="dwc:eventDate" xlink:type="simple">2012-07-27</named-content>; habitat: <named-content content-type="dwc:habitat" xlink:type="simple">grassland</named-content></p>
              </list-item>
            </list>
          </tp:treatment-sec>
        </tp:taxon-treatment>
        <tp:taxon-treatment>
          <tp:treatment-meta>
            <kwd-group>
              <kwd><tp:taxon-name><tp:taxon-name-part taxon-name-part-type="species">reclusa</tp:taxon-name-part></tp:taxon-name></kwd>
              <kwd><tp:taxon-name><tp:taxon-name-part taxon-name-part-type="genus">Clubiona</tp:taxon-name-part></tp:taxon-name></kwd>
              <kwd><tp:taxon-name><tp:taxon-name-part taxon-name-part-type="familia">Clubionidae</tp:taxon-name-part></tp:taxon-name></kwd>
              <kwd><tp:taxon-name><tp:taxon-name-part taxon-name-part-type="regnum">Animalia</tp:taxon-name-part></tp:taxon-name></kwd>
            </kwd-group>
          </tp:treatment-meta>
          <tp:nomenclature>
            <tp:taxon-name><tp:taxon-name-part taxon-name-part-type="genus">Clubiona</tp:taxon-name-part> <tp:taxon-name-part taxon-name-part-type="species">reclusa</tp:taxon-name-part></tp:taxon-name>
            <tp:taxon-authority>O. P.-Cambridge, 1863</tp:taxon-authority>
          </tp:nomenclature>
          <tp:treatment-sec sec-type="materials">
            <title>Materials</title>
            <list list-type="alpha-lower">
              <list-item>
                <label>Type status: Other material</label>
                <p><bold>Occurrence:</bold> recordedBy: <named-content content-type="dwc:recordedBy" xlink:type="simple">Kuntner, Gregorič, Čandek</named-content>; sex: <named-content content-type="dwc:sex" xlink:type="simple">1 male</named-content>; <bold>Location:</bold> locationID: <named-content content-type="dwc:locationID" xlink:type="simple">CH17</named-content>; country: <named-content content-type="dwc:country" xlink:type="simple">Switzerland</named-content>; locality: <named-content content-type="dwc:locality" xlink:type="simple">Engadin, Bivio</named-content>; minimumElevationInMeters: <named-content content-type="dwc:minimumElevationInMeters" xlink:type="simple">1780</named-content>; maximumElevationInMeters: <named-content content-type="dwc:maximumElevationInMeters" xlink:type="simple">1780</named-content>; decimalLatitude: <named-content content-type="dwc:decimalLatitude" xlink:type="simple">46.4753</named-content>; decimalLongitude: <named-content content-type="dwc:decimalLongitude" xlink:type="simple">9.6469</named-content>; <bold>Event:</bold> eventDate: <named-content content-type="dwc:eventDate" xlink:type="simple">2011-07-11</named-content>; habitat: <named-content content-type="dwc:habitat" xlink:type="simple">forest and river edge</named-content></p>
              </list-item>
              <list-item>
                <label>Type status: Other material</label>
                <p><bold>Occurrence:</bold> recordedBy: <named-content content-type="dwc:recordedBy" xlink:type="simple">Kuntner, Gregorič, Čandek</named-content>; sex: <named-content content-type="dwc:sex" xlink:type="simple">1 male</named-content>; <bold>Location:</bold> locationID: <named-content content-type="dwc:locationID" xlink:type="simple">CH23</named-content>; country: <named-content content-type="dwc:country" xlink:type="simple">Switzerland</named-content>; locality: <named-content content-type="dwc:locality" xlink:type="simple">Grison Alps, Alp Flix, Salategnas</named-content>; minimumElevationInMeters: <named-content content-type="dwc:minimumElevationInMeters" xlink:type="simple">1900</named-content>; maximumElevationInMeters: <named-content content-type="dwc:maximumElevationInMeters" xlink:type="simple">1900</named-content>; decimalLatitude: <named-content content-type="dwc:decimalLatitude" xlink:type="simple">46.5141</named-content>; decimalLongitude: <named-content content-type="dwc:decimalLongitude" xlink:type="simple">9.6448</named-content>; <bold>Event:</bold> eventDate: <named-content content-type="dwc:eventDate" xlink:type="simple">2011-07-12</named-content>; habitat: <named-content content-type="dwc:habitat" xlink:type="simple">forest opening, grass and shrubs</named-content></p>
              </list-item>
              <list-item>
                <label>Type status: Other material</label>
                <p><bold>Occurrence:</bold> recordedBy: <named-content content-type="dwc:recordedBy" xlink:type="simple">Kuntner, Gregorič, Čandek</named-content>; sex: <named-content content-type="dwc:sex" xlink:type="simple">2 males</named-content>; <bold>Location:</bold> locationID: <named-content content-type="dwc:locationID" xlink:type="simple">CH30</named-content>; country: <named-content content-type="dwc:country" xlink:type="simple">Switzerland</named-content>; locality: <named-content content-type="dwc:locality" xlink:type="simple">Grison Alps, Alp Flix - Lai Flix</named-content>; minimumElevationInMeters: <named-content content-type="dwc:minimumElevationInMeters" xlink:type="simple">1967</named-content>; maximumElevationInMeters: <named-content content-type="dwc:maximumElevationInMeters" xlink:type="simple">1967</named-content>; decimalLatitude: <named-content content-type="dwc:decimalLatitude" xlink:type="simple">46.5358</named-content>; decimalLongitude: <named-content content-type="dwc:decimalLongitude" xlink:type="simple">9.6409</named-content>; <bold>Event:</bold> eventDate: <named-content content-type="dwc:eventDate" xlink:type="simple">2011-07-16</named-content>; habitat: <named-content content-type="dwc:habitat" xlink:type="simple">next to alpine lake</named-content></p>
              </list-item>
            </list>
          </tp:treatment-sec>
        </tp:taxon-treatment>
        <tp:taxon-treatment>
          <tp:treatment-meta>
            <kwd-group>
              <kwd><tp:taxon-name><tp:taxon-name-part taxon-name-part-type="species">terrestris</tp:taxon-name-part></tp:taxon-name></kwd>
              <kwd><tp:taxon-name><tp:taxon-name-part taxon-name-part-type="genus">Clubiona</tp:taxon-name-part></tp:taxon-name></kwd>
              <kwd><tp:taxon-name><tp:taxon-name-part taxon-name-part-type="familia">Clubionidae</tp:taxon-name-part></tp:taxon-name></kwd>
              <kwd><tp:taxon-name><tp:taxon-name-part taxon-name-part-type="regnum">Animalia</tp:taxon-name-part></tp:taxon-name></kwd>
            </kwd-group>
          </tp:treatment-meta>
          <tp:nomenclature>
            <tp:taxon-name><tp:taxon-name-part taxon-name-part-type="genus">Clubiona</tp:taxon-name-part> <tp:taxon-name-part taxon-name-part-type="species">terrestris</tp:taxon-name-part></tp:taxon-name>
            <tp:taxon-authority>Westring, 1851</tp:taxon-authority>
          </tp:nomenclature>
          <tp:treatment-sec sec-type="materials">
            <title>Materials</title>
            <list list-type="alpha-lower">
              <list-item>
                <label>Type status: Other material</label>
                <p><bold>Occurrence:</bold> recordedBy: <named-content content-type="dwc:recordedBy" xlink:type="simple">Kostanjšek, RTŠB 2011</named-content>; sex: <named-content content-type="dwc:sex" xlink:type="simple">1 male</named-content>; <bold>Location:</bold> locationID: <named-content content-type="dwc:locationID" xlink:type="simple">SI02</named-content>; country: <named-content content-type="dwc:country" xlink:type="simple">Slovenia</named-content>; locality: <named-content content-type="dwc:locality" xlink:type="simple">Hrastovec</named-content>; minimumElevationInMeters: <named-content content-type="dwc:minimumElevationInMeters" xlink:type="simple">270</named-content>; maximumElevationInMeters: <named-content content-type="dwc:maximumElevationInMeters" xlink:type="simple">270</named-content>; decimalLatitude: <named-content content-type="dwc:decimalLatitude" xlink:type="simple">46.5613</named-content>; decimalLongitude: <named-content content-type="dwc:decimalLongitude" xlink:type="simple">15.7953</named-content>; <bold>Event:</bold> eventDate: <named-content content-type="dwc:eventDate" xlink:type="simple">2011-07-22</named-content>; habitat: <named-content content-type="dwc:habitat" xlink:type="simple">forest</named-content></p>
              </list-item>
              <list-item>
                <label>Type status: Other material</label>
                <p><bold>Occurrence:</bold> recordedBy: <named-content content-type="dwc:recordedBy" xlink:type="simple">Čandek</named-content>; sex: <named-content content-type="dwc:sex" xlink:type="simple">1 male</named-content>; <bold>Location:</bold> locationID: <named-content content-type="dwc:locationID" xlink:type="simple">SI58</named-content>; country: <named-content content-type="dwc:country" xlink:type="simple">Slovenia</named-content>; locality: <named-content content-type="dwc:locality" xlink:type="simple">Budanje</named-content>; minimumElevationInMeters: <named-content content-type="dwc:minimumElevationInMeters" xlink:type="simple">243</named-content>; maximumElevationInMeters: <named-content content-type="dwc:maximumElevationInMeters" xlink:type="simple">243</named-content>; decimalLatitude: <named-content content-type="dwc:decimalLatitude" xlink:type="simple">45.8743</named-content>; decimalLongitude: <named-content content-type="dwc:decimalLongitude" xlink:type="simple">13.9497</named-content>; <bold>Event:</bold> eventDate: <named-content content-type="dwc:eventDate" xlink:type="simple">2011-05-07</named-content>; habitat: <named-content content-type="dwc:habitat" xlink:type="simple">school and surroundings</named-content></p>
              </list-item>
              <list-item>
                <label>Type status: Other material</label>
                <p><bold>Occurrence:</bold> recordedBy: <named-content content-type="dwc:recordedBy" xlink:type="simple">Čandek</named-content>; sex: <named-content content-type="dwc:sex" xlink:type="simple">1 female</named-content>; <bold>Location:</bold> locationID: <named-content content-type="dwc:locationID" xlink:type="simple">SI61</named-content>; country: <named-content content-type="dwc:country" xlink:type="simple">Slovenia</named-content>; locality: <named-content content-type="dwc:locality" xlink:type="simple">Sekirišče</named-content>; minimumElevationInMeters: <named-content content-type="dwc:minimumElevationInMeters" xlink:type="simple">750</named-content>; maximumElevationInMeters: <named-content content-type="dwc:maximumElevationInMeters" xlink:type="simple">750</named-content>; decimalLatitude: <named-content content-type="dwc:decimalLatitude" xlink:type="simple">45.8631</named-content>; decimalLongitude: <named-content content-type="dwc:decimalLongitude" xlink:type="simple">14.5367</named-content>; <bold>Event:</bold> eventDate: <named-content content-type="dwc:eventDate" xlink:type="simple">2011-06-23/2012-06-21</named-content>; habitat: <named-content content-type="dwc:habitat" xlink:type="simple">house, grassland, overgrowth</named-content></p>
              </list-item>
            </list>
          </tp:treatment-sec>
        </tp:taxon-treatment>
        <tp:taxon-treatment>
          <tp:treatment-meta>
            <kwd-group>
              <kwd><tp:taxon-name><tp:taxon-name-part taxon-name-part-type="familia">Corinnidae</tp:taxon-name-part></tp:taxon-name></kwd>
              <kwd><tp:taxon-name><tp:taxon-name-part taxon-name-part-type="regnum">Animalia</tp:taxon-name-part></tp:taxon-name></kwd>
            </kwd-group>
          </tp:treatment-meta>
          <tp:nomenclature>
            <tp:taxon-name><tp:taxon-name-part taxon-name-part-type="familia">Corinnidae</tp:taxon-name-part></tp:taxon-name>
            <tp:taxon-authority>Karsch, 1880</tp:taxon-authority>
          </tp:nomenclature>
        </tp:taxon-treatment>
        <tp:taxon-treatment>
          <tp:treatment-meta>
            <kwd-group>
              <kwd><tp:taxon-name><tp:taxon-name-part taxon-name-part-type="species">festivus</tp:taxon-name-part></tp:taxon-name></kwd>
              <kwd><tp:taxon-name><tp:taxon-name-part taxon-name-part-type="genus">Phrurolithus</tp:taxon-name-part></tp:taxon-name></kwd>
              <kwd><tp:taxon-name><tp:taxon-name-part taxon-name-part-type="familia">Corinnidae</tp:taxon-name-part></tp:taxon-name></kwd>
              <kwd><tp:taxon-name><tp:taxon-name-part taxon-name-part-type="regnum">Animalia</tp:taxon-name-part></tp:taxon-name></kwd>
            </kwd-group>
          </tp:treatment-meta>
          <tp:nomenclature>
            <tp:taxon-name><tp:taxon-name-part taxon-name-part-type="genus">Phrurolithus</tp:taxon-name-part> <tp:taxon-name-part taxon-name-part-type="species">festivus</tp:taxon-name-part></tp:taxon-name>
            <tp:taxon-authority>(C. L. Koch, 1835)</tp:taxon-authority>
          </tp:nomenclature>
          <tp:treatment-sec sec-type="materials">
            <title>Materials</title>
            <list list-type="alpha-lower">
              <list-item>
                <label>Type status: Other material</label>
                <p><bold>Occurrence:</bold> recordedBy: <named-content content-type="dwc:recordedBy" xlink:type="simple">Kostanjšek, RTŠB 2012</named-content>; sex: <named-content content-type="dwc:sex" xlink:type="simple">1 female</named-content>; <bold>Location:</bold> locationID: <named-content content-type="dwc:locationID" xlink:type="simple">SI06</named-content>; country: <named-content content-type="dwc:country" xlink:type="simple">Slovenia</named-content>; locality: <named-content content-type="dwc:locality" xlink:type="simple">Čelje</named-content>; minimumElevationInMeters: <named-content content-type="dwc:minimumElevationInMeters" xlink:type="simple">630</named-content>; maximumElevationInMeters: <named-content content-type="dwc:maximumElevationInMeters" xlink:type="simple">630</named-content>; decimalLatitude: <named-content content-type="dwc:decimalLatitude" xlink:type="simple">45.5981</named-content>; decimalLongitude: <named-content content-type="dwc:decimalLongitude" xlink:type="simple">14.1465</named-content>; <bold>Event:</bold> eventDate: <named-content content-type="dwc:eventDate" xlink:type="simple">2012-07-21</named-content>; habitat: <named-content content-type="dwc:habitat" xlink:type="simple">grassland</named-content></p>
              </list-item>
            </list>
          </tp:treatment-sec>
        </tp:taxon-treatment>
        <tp:taxon-treatment>
          <tp:treatment-meta>
            <kwd-group>
              <kwd><tp:taxon-name><tp:taxon-name-part taxon-name-part-type="species">minimus</tp:taxon-name-part></tp:taxon-name></kwd>
              <kwd><tp:taxon-name><tp:taxon-name-part taxon-name-part-type="genus">Phrurolithus</tp:taxon-name-part></tp:taxon-name></kwd>
              <kwd><tp:taxon-name><tp:taxon-name-part taxon-name-part-type="familia">Corinnidae</tp:taxon-name-part></tp:taxon-name></kwd>
              <kwd><tp:taxon-name><tp:taxon-name-part taxon-name-part-type="regnum">Animalia</tp:taxon-name-part></tp:taxon-name></kwd>
            </kwd-group>
          </tp:treatment-meta>
          <tp:nomenclature>
            <tp:taxon-name><tp:taxon-name-part taxon-name-part-type="genus">Phrurolithus</tp:taxon-name-part> <tp:taxon-name-part taxon-name-part-type="species">minimus</tp:taxon-name-part></tp:taxon-name>
            <tp:taxon-authority>C. L. Koch, 1839</tp:taxon-authority>
          </tp:nomenclature>
          <tp:treatment-sec sec-type="materials">
            <title>Materials</title>
            <list list-type="alpha-lower">
              <list-item>
                <label>Type status: Other material</label>
                <p><bold>Occurrence:</bold> recordedBy: <named-content content-type="dwc:recordedBy" xlink:type="simple">Kostanjšek, RTŠB 2011</named-content>; sex: <named-content content-type="dwc:sex" xlink:type="simple">1 female</named-content>; <bold>Location:</bold> locationID: <named-content content-type="dwc:locationID" xlink:type="simple">SI15</named-content>; country: <named-content content-type="dwc:country" xlink:type="simple">Slovenia</named-content>; locality: <named-content content-type="dwc:locality" xlink:type="simple">Apače</named-content>; minimumElevationInMeters: <named-content content-type="dwc:minimumElevationInMeters" xlink:type="simple">220</named-content>; maximumElevationInMeters: <named-content content-type="dwc:maximumElevationInMeters" xlink:type="simple">220</named-content>; decimalLatitude: <named-content content-type="dwc:decimalLatitude" xlink:type="simple">46.6804</named-content>; decimalLongitude: <named-content content-type="dwc:decimalLongitude" xlink:type="simple">15.8988</named-content>; <bold>Event:</bold> eventDate: <named-content content-type="dwc:eventDate" xlink:type="simple">2011-07-26</named-content>; habitat: <named-content content-type="dwc:habitat" xlink:type="simple">forest</named-content></p>
              </list-item>
            </list>
          </tp:treatment-sec>
        </tp:taxon-treatment>
        <tp:taxon-treatment>
          <tp:treatment-meta>
            <kwd-group>
              <kwd><tp:taxon-name><tp:taxon-name-part taxon-name-part-type="familia">Dictynidae</tp:taxon-name-part></tp:taxon-name></kwd>
              <kwd><tp:taxon-name><tp:taxon-name-part taxon-name-part-type="regnum">Animalia</tp:taxon-name-part></tp:taxon-name></kwd>
            </kwd-group>
          </tp:treatment-meta>
          <tp:nomenclature>
            <tp:taxon-name><tp:taxon-name-part taxon-name-part-type="familia">Dictynidae</tp:taxon-name-part></tp:taxon-name>
            <tp:taxon-authority>O. P.-Cambridge</tp:taxon-authority>
          </tp:nomenclature>
        </tp:taxon-treatment>
        <tp:taxon-treatment>
          <tp:treatment-meta>
            <kwd-group>
              <kwd><tp:taxon-name><tp:taxon-name-part taxon-name-part-type="species">subnigra</tp:taxon-name-part></tp:taxon-name></kwd>
              <kwd><tp:taxon-name><tp:taxon-name-part taxon-name-part-type="genus">Argenna</tp:taxon-name-part></tp:taxon-name></kwd>
              <kwd><tp:taxon-name><tp:taxon-name-part taxon-name-part-type="familia">Dictynidae</tp:taxon-name-part></tp:taxon-name></kwd>
              <kwd><tp:taxon-name><tp:taxon-name-part taxon-name-part-type="regnum">Animalia</tp:taxon-name-part></tp:taxon-name></kwd>
            </kwd-group>
          </tp:treatment-meta>
          <tp:nomenclature>
            <tp:taxon-name><tp:taxon-name-part taxon-name-part-type="genus">Argenna</tp:taxon-name-part> <tp:taxon-name-part taxon-name-part-type="species">subnigra</tp:taxon-name-part></tp:taxon-name>
            <tp:taxon-authority>(O. P.-Cambridge, 1861)</tp:taxon-authority>
          </tp:nomenclature>
          <tp:treatment-sec sec-type="materials">
            <title>Materials</title>
            <list list-type="alpha-lower">
              <list-item>
                <label>Type status: Other material</label>
                <p><bold>Occurrence:</bold> recordedBy: <named-content content-type="dwc:recordedBy" xlink:type="simple">Kostanjšek, RTŠB 2012</named-content>; sex: <named-content content-type="dwc:sex" xlink:type="simple">1 female</named-content>; <bold>Location:</bold> locationID: <named-content content-type="dwc:locationID" xlink:type="simple">SI24</named-content>; country: <named-content content-type="dwc:country" xlink:type="simple">Slovenia</named-content>; locality: <named-content content-type="dwc:locality" xlink:type="simple">Zagorje</named-content>; minimumElevationInMeters: <named-content content-type="dwc:minimumElevationInMeters" xlink:type="simple">550</named-content>; maximumElevationInMeters: <named-content content-type="dwc:maximumElevationInMeters" xlink:type="simple">550</named-content>; decimalLatitude: <named-content content-type="dwc:decimalLatitude" xlink:type="simple">45.6413</named-content>; decimalLongitude: <named-content content-type="dwc:decimalLongitude" xlink:type="simple">14.2384</named-content>; <bold>Event:</bold> eventDate: <named-content content-type="dwc:eventDate" xlink:type="simple">2012-07-26</named-content>; habitat: <named-content content-type="dwc:habitat" xlink:type="simple">grassland at river basin</named-content></p>
              </list-item>
            </list>
          </tp:treatment-sec>
        </tp:taxon-treatment>
        <tp:taxon-treatment>
          <tp:treatment-meta>
            <kwd-group>
              <kwd><tp:taxon-name><tp:taxon-name-part taxon-name-part-type="species">cicur</tp:taxon-name-part></tp:taxon-name></kwd>
              <kwd><tp:taxon-name><tp:taxon-name-part taxon-name-part-type="genus">Cicurina</tp:taxon-name-part></tp:taxon-name></kwd>
              <kwd><tp:taxon-name><tp:taxon-name-part taxon-name-part-type="familia">Dictynidae</tp:taxon-name-part></tp:taxon-name></kwd>
              <kwd><tp:taxon-name><tp:taxon-name-part taxon-name-part-type="regnum">Animalia</tp:taxon-name-part></tp:taxon-name></kwd>
            </kwd-group>
          </tp:treatment-meta>
          <tp:nomenclature>
            <tp:taxon-name><tp:taxon-name-part taxon-name-part-type="genus">Cicurina</tp:taxon-name-part> <tp:taxon-name-part taxon-name-part-type="species">cicur</tp:taxon-name-part></tp:taxon-name>
            <tp:taxon-authority>(Fabricius, 1793)</tp:taxon-authority>
          </tp:nomenclature>
          <tp:treatment-sec sec-type="materials">
            <title>Materials</title>
            <list list-type="alpha-lower">
              <list-item>
                <label>Type status: Other material</label>
                <p><bold>Occurrence:</bold> recordedBy: <named-content content-type="dwc:recordedBy" xlink:type="simple">Kostanjšek, RTŠB 2011</named-content>; sex: <named-content content-type="dwc:sex" xlink:type="simple">1 female</named-content>; <bold>Location:</bold> locationID: <named-content content-type="dwc:locationID" xlink:type="simple">SI15</named-content>; country: <named-content content-type="dwc:country" xlink:type="simple">Slovenia</named-content>; locality: <named-content content-type="dwc:locality" xlink:type="simple">Apače</named-content>; minimumElevationInMeters: <named-content content-type="dwc:minimumElevationInMeters" xlink:type="simple">220</named-content>; maximumElevationInMeters: <named-content content-type="dwc:maximumElevationInMeters" xlink:type="simple">220</named-content>; decimalLatitude: <named-content content-type="dwc:decimalLatitude" xlink:type="simple">46.6804</named-content>; decimalLongitude: <named-content content-type="dwc:decimalLongitude" xlink:type="simple">15.8988</named-content>; <bold>Event:</bold> eventDate: <named-content content-type="dwc:eventDate" xlink:type="simple">2011-07-26</named-content>; habitat: <named-content content-type="dwc:habitat" xlink:type="simple">forest</named-content></p>
              </list-item>
            </list>
          </tp:treatment-sec>
        </tp:taxon-treatment>
        <tp:taxon-treatment>
          <tp:treatment-meta>
            <kwd-group>
              <kwd><tp:taxon-name><tp:taxon-name-part taxon-name-part-type="species">arundinacea</tp:taxon-name-part></tp:taxon-name></kwd>
              <kwd><tp:taxon-name><tp:taxon-name-part taxon-name-part-type="genus">Dictyna</tp:taxon-name-part></tp:taxon-name></kwd>
              <kwd><tp:taxon-name><tp:taxon-name-part taxon-name-part-type="familia">Dictynidae</tp:taxon-name-part></tp:taxon-name></kwd>
              <kwd><tp:taxon-name><tp:taxon-name-part taxon-name-part-type="regnum">Animalia</tp:taxon-name-part></tp:taxon-name></kwd>
            </kwd-group>
          </tp:treatment-meta>
          <tp:nomenclature>
            <tp:taxon-name><tp:taxon-name-part taxon-name-part-type="genus">Dictyna</tp:taxon-name-part> <tp:taxon-name-part taxon-name-part-type="species">arundinacea</tp:taxon-name-part></tp:taxon-name>
            <tp:taxon-authority>(Linnaeus, 1758)</tp:taxon-authority>
          </tp:nomenclature>
          <tp:treatment-sec sec-type="materials">
            <title>Materials</title>
            <list list-type="alpha-lower">
              <list-item>
                <label>Type status: Other material</label>
                <p><bold>Occurrence:</bold> recordedBy: <named-content content-type="dwc:recordedBy" xlink:type="simple">Kuntner, Gregorič, Čandek</named-content>; sex: <named-content content-type="dwc:sex" xlink:type="simple">1 female</named-content>; <bold>Location:</bold> locationID: <named-content content-type="dwc:locationID" xlink:type="simple">CH20</named-content>; country: <named-content content-type="dwc:country" xlink:type="simple">Switzerland</named-content>; locality: <named-content content-type="dwc:locality" xlink:type="simple">Grison Alps, Alp Flix, Salategnas</named-content>; minimumElevationInMeters: <named-content content-type="dwc:minimumElevationInMeters" xlink:type="simple">1900</named-content>; maximumElevationInMeters: <named-content content-type="dwc:maximumElevationInMeters" xlink:type="simple">1900</named-content>; decimalLatitude: <named-content content-type="dwc:decimalLatitude" xlink:type="simple">46.5181</named-content>; decimalLongitude: <named-content content-type="dwc:decimalLongitude" xlink:type="simple">9.6480</named-content>; <bold>Event:</bold> eventDate: <named-content content-type="dwc:eventDate" xlink:type="simple">2011-07-12</named-content>; habitat: <named-content content-type="dwc:habitat" xlink:type="simple">grazed meadow</named-content></p>
              </list-item>
              <list-item>
                <label>Type status: Other material</label>
                <p><bold>Occurrence:</bold> recordedBy: <named-content content-type="dwc:recordedBy" xlink:type="simple">Kuntner, Gregorič, Čandek</named-content>; sex: <named-content content-type="dwc:sex" xlink:type="simple">1 female</named-content>; <bold>Location:</bold> locationID: <named-content content-type="dwc:locationID" xlink:type="simple">CH21</named-content>; country: <named-content content-type="dwc:country" xlink:type="simple">Switzerland</named-content>; locality: <named-content content-type="dwc:locality" xlink:type="simple">Grison Alps, Alp Flix, Salategnas</named-content>; minimumElevationInMeters: <named-content content-type="dwc:minimumElevationInMeters" xlink:type="simple">1970</named-content>; maximumElevationInMeters: <named-content content-type="dwc:maximumElevationInMeters" xlink:type="simple">1970</named-content>; decimalLatitude: <named-content content-type="dwc:decimalLatitude" xlink:type="simple">46.5194</named-content>; decimalLongitude: <named-content content-type="dwc:decimalLongitude" xlink:type="simple">9.6490</named-content>; <bold>Event:</bold> eventDate: <named-content content-type="dwc:eventDate" xlink:type="simple">2011-07-12</named-content>; habitat: <named-content content-type="dwc:habitat" xlink:type="simple">swamp grazed vegetation</named-content></p>
              </list-item>
              <list-item>
                <label>Type status: Other material</label>
                <p><bold>Occurrence:</bold> recordedBy: <named-content content-type="dwc:recordedBy" xlink:type="simple">Kuntner, Gregorič, Čandek</named-content>; sex: <named-content content-type="dwc:sex" xlink:type="simple">1 female</named-content>; <bold>Location:</bold> locationID: <named-content content-type="dwc:locationID" xlink:type="simple">CH23</named-content>; country: <named-content content-type="dwc:country" xlink:type="simple">Switzerland</named-content>; locality: <named-content content-type="dwc:locality" xlink:type="simple">Grison Alps, Alp Flix, Salategnas</named-content>; minimumElevationInMeters: <named-content content-type="dwc:minimumElevationInMeters" xlink:type="simple">1900</named-content>; maximumElevationInMeters: <named-content content-type="dwc:maximumElevationInMeters" xlink:type="simple">1900</named-content>; decimalLatitude: <named-content content-type="dwc:decimalLatitude" xlink:type="simple">46.5141</named-content>; decimalLongitude: <named-content content-type="dwc:decimalLongitude" xlink:type="simple">9.6448</named-content>; <bold>Event:</bold> eventDate: <named-content content-type="dwc:eventDate" xlink:type="simple">2011-07-12</named-content>; habitat: <named-content content-type="dwc:habitat" xlink:type="simple">forest opening, grass and shrubs</named-content></p>
              </list-item>
            </list>
          </tp:treatment-sec>
        </tp:taxon-treatment>
        <tp:taxon-treatment>
          <tp:treatment-meta>
            <kwd-group>
              <kwd><tp:taxon-name><tp:taxon-name-part taxon-name-part-type="species">civica</tp:taxon-name-part></tp:taxon-name></kwd>
              <kwd><tp:taxon-name><tp:taxon-name-part taxon-name-part-type="genus">Dictyna</tp:taxon-name-part></tp:taxon-name></kwd>
              <kwd><tp:taxon-name><tp:taxon-name-part taxon-name-part-type="familia">Dictynidae</tp:taxon-name-part></tp:taxon-name></kwd>
              <kwd><tp:taxon-name><tp:taxon-name-part taxon-name-part-type="regnum">Animalia</tp:taxon-name-part></tp:taxon-name></kwd>
            </kwd-group>
          </tp:treatment-meta>
          <tp:nomenclature>
            <tp:taxon-name><tp:taxon-name-part taxon-name-part-type="genus">Dictyna</tp:taxon-name-part> <tp:taxon-name-part taxon-name-part-type="species">civica</tp:taxon-name-part></tp:taxon-name>
            <tp:taxon-authority>(Lucas, 1850)</tp:taxon-authority>
          </tp:nomenclature>
          <tp:treatment-sec sec-type="materials">
            <title>Materials</title>
            <list list-type="alpha-lower">
              <list-item>
                <label>Type status: Other material</label>
                <p><bold>Occurrence:</bold> recordedBy: <named-content content-type="dwc:recordedBy" xlink:type="simple">Kostanjšek, RTŠB 2011</named-content>; sex: <named-content content-type="dwc:sex" xlink:type="simple">1 female</named-content>; <bold>Location:</bold> locationID: <named-content content-type="dwc:locationID" xlink:type="simple">SI16</named-content>; country: <named-content content-type="dwc:country" xlink:type="simple">Slovenia</named-content>; locality: <named-content content-type="dwc:locality" xlink:type="simple">Apače</named-content>; minimumElevationInMeters: <named-content content-type="dwc:minimumElevationInMeters" xlink:type="simple">215</named-content>; maximumElevationInMeters: <named-content content-type="dwc:maximumElevationInMeters" xlink:type="simple">215</named-content>; decimalLatitude: <named-content content-type="dwc:decimalLatitude" xlink:type="simple">46.6954</named-content>; decimalLongitude: <named-content content-type="dwc:decimalLongitude" xlink:type="simple">15.9087</named-content>; <bold>Event:</bold> eventDate: <named-content content-type="dwc:eventDate" xlink:type="simple">2011-07-26</named-content>; habitat: <named-content content-type="dwc:habitat" xlink:type="simple">house and surroundings</named-content></p>
              </list-item>
            </list>
          </tp:treatment-sec>
        </tp:taxon-treatment>
        <tp:taxon-treatment>
          <tp:treatment-meta>
            <kwd-group>
              <kwd><tp:taxon-name><tp:taxon-name-part taxon-name-part-type="species">uncinata</tp:taxon-name-part></tp:taxon-name></kwd>
              <kwd><tp:taxon-name><tp:taxon-name-part taxon-name-part-type="genus">Dictyna</tp:taxon-name-part></tp:taxon-name></kwd>
              <kwd><tp:taxon-name><tp:taxon-name-part taxon-name-part-type="familia">Dictynidae</tp:taxon-name-part></tp:taxon-name></kwd>
              <kwd><tp:taxon-name><tp:taxon-name-part taxon-name-part-type="regnum">Animalia</tp:taxon-name-part></tp:taxon-name></kwd>
            </kwd-group>
          </tp:treatment-meta>
          <tp:nomenclature>
            <tp:taxon-name><tp:taxon-name-part taxon-name-part-type="genus">Dictyna</tp:taxon-name-part> <tp:taxon-name-part taxon-name-part-type="species">uncinata</tp:taxon-name-part></tp:taxon-name>
            <tp:taxon-authority>Thorell, 1856</tp:taxon-authority>
          </tp:nomenclature>
          <tp:treatment-sec sec-type="materials">
            <title>Materials</title>
            <list list-type="alpha-lower">
              <list-item>
                <label>Type status: Other material</label>
                <p><bold>Occurrence:</bold> recordedBy: <named-content content-type="dwc:recordedBy" xlink:type="simple">Čandek</named-content>; sex: <named-content content-type="dwc:sex" xlink:type="simple">1 female, 1 male</named-content>; <bold>Location:</bold> locationID: <named-content content-type="dwc:locationID" xlink:type="simple">SI37</named-content>; country: <named-content content-type="dwc:country" xlink:type="simple">Slovenia</named-content>; locality: <named-content content-type="dwc:locality" xlink:type="simple">Podpeč, Brezovica</named-content>; minimumElevationInMeters: <named-content content-type="dwc:minimumElevationInMeters" xlink:type="simple">284</named-content>; maximumElevationInMeters: <named-content content-type="dwc:maximumElevationInMeters" xlink:type="simple">284</named-content>; decimalLatitude: <named-content content-type="dwc:decimalLatitude" xlink:type="simple">45.9749</named-content>; decimalLongitude: <named-content content-type="dwc:decimalLongitude" xlink:type="simple">14.4192</named-content>; <bold>Event:</bold> eventDate: <named-content content-type="dwc:eventDate" xlink:type="simple">2011-05-17</named-content>; habitat: <named-content content-type="dwc:habitat" xlink:type="simple">bridge</named-content></p>
              </list-item>
            </list>
          </tp:treatment-sec>
        </tp:taxon-treatment>
<!-- Page 19-20: Due to misidentification, Lathys nielseni (Schenkel, 1932) is omitted, and the only female reported is added to the material listed for Lathys humilis (Blackwall, 1855) and the corrected text should read: -->
        <tp:taxon-treatment>
          <tp:treatment-meta>
            <kwd-group>
              <kwd><tp:taxon-name><tp:taxon-name-part taxon-name-part-type="species">humilis</tp:taxon-name-part></tp:taxon-name></kwd>
              <kwd><tp:taxon-name><tp:taxon-name-part taxon-name-part-type="genus">Lathys</tp:taxon-name-part></tp:taxon-name></kwd>
              <kwd><tp:taxon-name><tp:taxon-name-part taxon-name-part-type="familia">Dictynidae</tp:taxon-name-part></tp:taxon-name></kwd>
              <kwd><tp:taxon-name><tp:taxon-name-part taxon-name-part-type="regnum">Animalia</tp:taxon-name-part></tp:taxon-name></kwd>
            </kwd-group>
          </tp:treatment-meta>
          <tp:nomenclature>
            <tp:taxon-name><tp:taxon-name-part taxon-name-part-type="genus">Lathys</tp:taxon-name-part> <tp:taxon-name-part taxon-name-part-type="species">humilis</tp:taxon-name-part></tp:taxon-name>
            <tp:taxon-authority>(Blackwall, 1855)</tp:taxon-authority>
          </tp:nomenclature>
          <tp:treatment-sec sec-type="materials">
            <title>Materials</title>
            <list list-type="alpha-lower">
              <list-item>
                <label>Type status: Other material</label>
                <p><bold>Occurrence:</bold> recordedBy: <named-content content-type="dwc:recordedBy" xlink:type="simple">Gregorič, Čandek, Kralj-Fišer</named-content>; sex: <named-content content-type="dwc:sex" xlink:type="simple">1 female</named-content>; <bold>Location:</bold> locationID: <named-content content-type="dwc:locationID" xlink:type="simple">SI56</named-content>; country: <named-content content-type="dwc:country" xlink:type="simple">Slovenia</named-content>; locality: <named-content content-type="dwc:locality" xlink:type="simple">Dinaric Karst, Novelo</named-content>; minimumElevationInMeters: <named-content content-type="dwc:minimumElevationInMeters" xlink:type="simple">358</named-content>; maximumElevationInMeters: <named-content content-type="dwc:maximumElevationInMeters" xlink:type="simple">359</named-content>; decimalLatitude: <named-content content-type="dwc:decimalLatitude" xlink:type="simple">45.8533</named-content>; decimalLongitude: <named-content content-type="dwc:decimalLongitude" xlink:type="simple">13.6552</named-content>; <bold>Event:</bold> eventDate: <named-content content-type="dwc:eventDate" xlink:type="simple">2011-04-04/05-10</named-content>; habitat: <named-content content-type="dwc:habitat" xlink:type="simple">overgrowth</named-content></p>
              </list-item>
              <list-item>
                <label>Type status: Other material</label>
                <p><bold>Occurrence:</bold> recordedBy: <named-content content-type="dwc:recordedBy" xlink:type="simple">Kuntner, Gregorič, Čandek, Kralj-Fišer, Cheng</named-content>; sex: <named-content content-type="dwc:sex" xlink:type="simple">1 female</named-content>; <bold>Location:</bold> locationID: <named-content content-type="dwc:locationID" xlink:type="simple">SI41</named-content>; country: <named-content content-type="dwc:country" xlink:type="simple">Slovenia</named-content>; locality: <named-content content-type="dwc:locality" xlink:type="simple">Socerb, Osp</named-content>; minimumElevationInMeters: <named-content content-type="dwc:minimumElevationInMeters" xlink:type="simple">116</named-content>; maximumElevationInMeters: <named-content content-type="dwc:maximumElevationInMeters" xlink:type="simple">116</named-content>; decimalLatitude: <named-content content-type="dwc:decimalLatitude" xlink:type="simple">45.5819</named-content>; decimalLongitude: <named-content content-type="dwc:decimalLongitude" xlink:type="simple">13.8558</named-content>; <bold>Event:</bold> eventDate: <named-content content-type="dwc:eventDate" xlink:type="simple">2012-06-07</named-content>; habitat: <named-content content-type="dwc:habitat" xlink:type="simple">trail from Socerb to Osp</named-content></p>
              </list-item>
            </list>
          </tp:treatment-sec>
        </tp:taxon-treatment>
        <tp:taxon-treatment>
          <tp:treatment-meta>
            <kwd-group>
              <kwd><tp:taxon-name><tp:taxon-name-part taxon-name-part-type="familia">Dysderidae</tp:taxon-name-part></tp:taxon-name></kwd>
              <kwd><tp:taxon-name><tp:taxon-name-part taxon-name-part-type="regnum">Animalia</tp:taxon-name-part></tp:taxon-name></kwd>
            </kwd-group>
          </tp:treatment-meta>
          <tp:nomenclature>
            <tp:taxon-name><tp:taxon-name-part taxon-name-part-type="familia">Dysderidae</tp:taxon-name-part></tp:taxon-name>
            <tp:taxon-authority>C. L. Koch, 1837</tp:taxon-authority>
          </tp:nomenclature>
        </tp:taxon-treatment>
        <tp:taxon-treatment>
          <tp:treatment-meta>
            <kwd-group>
              <kwd><tp:taxon-name><tp:taxon-name-part taxon-name-part-type="species">canestrinii</tp:taxon-name-part></tp:taxon-name></kwd>
              <kwd><tp:taxon-name><tp:taxon-name-part taxon-name-part-type="genus">Dasumia</tp:taxon-name-part></tp:taxon-name></kwd>
              <kwd><tp:taxon-name><tp:taxon-name-part taxon-name-part-type="familia">Dysderidae</tp:taxon-name-part></tp:taxon-name></kwd>
              <kwd><tp:taxon-name><tp:taxon-name-part taxon-name-part-type="regnum">Animalia</tp:taxon-name-part></tp:taxon-name></kwd>
            </kwd-group>
          </tp:treatment-meta>
          <tp:nomenclature>
            <tp:taxon-name><tp:taxon-name-part taxon-name-part-type="genus">Dasumia</tp:taxon-name-part> <tp:taxon-name-part taxon-name-part-type="species">canestrinii</tp:taxon-name-part></tp:taxon-name>
            <tp:taxon-authority>(L. Koch, 1876)</tp:taxon-authority>
          </tp:nomenclature>
          <tp:treatment-sec sec-type="materials">
            <title>Materials</title>
            <list list-type="alpha-lower">
              <list-item>
                <label>Type status: Other material</label>
                <p><bold>Occurrence:</bold> recordedBy: <named-content content-type="dwc:recordedBy" xlink:type="simple">Kuntner, Lokovšek</named-content>; sex: <named-content content-type="dwc:sex" xlink:type="simple">1 male</named-content>; <bold>Location:</bold> locationID: <named-content content-type="dwc:locationID" xlink:type="simple">SI40</named-content>; country: <named-content content-type="dwc:country" xlink:type="simple">Slovenia</named-content>; locality: <named-content content-type="dwc:locality" xlink:type="simple">Slavnik</named-content>; minimumElevationInMeters: <named-content content-type="dwc:minimumElevationInMeters" xlink:type="simple">816</named-content>; maximumElevationInMeters: <named-content content-type="dwc:maximumElevationInMeters" xlink:type="simple">816</named-content>; decimalLatitude: <named-content content-type="dwc:decimalLatitude" xlink:type="simple">45.5499</named-content>; decimalLongitude: <named-content content-type="dwc:decimalLongitude" xlink:type="simple">13.9619</named-content>; <bold>Event:</bold> eventDate: <named-content content-type="dwc:eventDate" xlink:type="simple">2010-08-26</named-content>; habitat: <named-content content-type="dwc:habitat" xlink:type="simple">grassland and forest</named-content></p>
              </list-item>
              <list-item>
                <label>Type status: Other material</label>
                <p><bold>Occurrence:</bold> recordedBy: <named-content content-type="dwc:recordedBy" xlink:type="simple">Gregorič, Čandek, Kralj-Fišer</named-content>; sex: <named-content content-type="dwc:sex" xlink:type="simple">1 female, 2 males</named-content>; <bold>Location:</bold> locationID: <named-content content-type="dwc:locationID" xlink:type="simple">SI56</named-content>; country: <named-content content-type="dwc:country" xlink:type="simple">Slovenia</named-content>; locality: <named-content content-type="dwc:locality" xlink:type="simple">Dinaric Karst, Novelo</named-content>; minimumElevationInMeters: <named-content content-type="dwc:minimumElevationInMeters" xlink:type="simple">358</named-content>; maximumElevationInMeters: <named-content content-type="dwc:maximumElevationInMeters" xlink:type="simple">359</named-content>; decimalLatitude: <named-content content-type="dwc:decimalLatitude" xlink:type="simple">45.8533</named-content>; decimalLongitude: <named-content content-type="dwc:decimalLongitude" xlink:type="simple">13.6552</named-content>; <bold>Event:</bold> eventDate: <named-content content-type="dwc:eventDate" xlink:type="simple">2011-04-04/05-10</named-content>; habitat: <named-content content-type="dwc:habitat" xlink:type="simple">overgrowth</named-content></p>
              </list-item>
              <list-item>
                <label>Type status: Other material</label>
                <p><bold>Occurrence:</bold> recordedBy: <named-content content-type="dwc:recordedBy" xlink:type="simple">Čandek</named-content>; sex: <named-content content-type="dwc:sex" xlink:type="simple">1 male</named-content>; <bold>Location:</bold> locationID: <named-content content-type="dwc:locationID" xlink:type="simple">SI59</named-content>; country: <named-content content-type="dwc:country" xlink:type="simple">Slovenia</named-content>; locality: <named-content content-type="dwc:locality" xlink:type="simple">Budanje</named-content>; minimumElevationInMeters: <named-content content-type="dwc:minimumElevationInMeters" xlink:type="simple">305</named-content>; maximumElevationInMeters: <named-content content-type="dwc:maximumElevationInMeters" xlink:type="simple">305</named-content>; decimalLatitude: <named-content content-type="dwc:decimalLatitude" xlink:type="simple">45.8797</named-content>; decimalLongitude: <named-content content-type="dwc:decimalLongitude" xlink:type="simple">13.9468</named-content>; <bold>Event:</bold> eventDate: <named-content content-type="dwc:eventDate" xlink:type="simple">2011-05-07</named-content>; habitat: <named-content content-type="dwc:habitat" xlink:type="simple">forest</named-content></p>
              </list-item>
              <list-item>
                <label>Type status: Other material</label>
                <p><bold>Occurrence:</bold> recordedBy: <named-content content-type="dwc:recordedBy" xlink:type="simple">Gregorič, Čandek</named-content>; sex: <named-content content-type="dwc:sex" xlink:type="simple">1 female, 1 male</named-content>; <bold>Location:</bold> locationID: <named-content content-type="dwc:locationID" xlink:type="simple">SI70</named-content>; country: <named-content content-type="dwc:country" xlink:type="simple">Slovenia</named-content>; locality: <named-content content-type="dwc:locality" xlink:type="simple">Dinaric Karst, Lokvice</named-content>; minimumElevationInMeters: <named-content content-type="dwc:minimumElevationInMeters" xlink:type="simple">200</named-content>; maximumElevationInMeters: <named-content content-type="dwc:maximumElevationInMeters" xlink:type="simple">200</named-content>; decimalLatitude: <named-content content-type="dwc:decimalLatitude" xlink:type="simple">45.8614</named-content>; decimalLongitude: <named-content content-type="dwc:decimalLongitude" xlink:type="simple">13.5903</named-content>; <bold>Event:</bold> eventDate: <named-content content-type="dwc:eventDate" xlink:type="simple">2011-05-10</named-content>; habitat: <named-content content-type="dwc:habitat" xlink:type="simple">forest</named-content></p>
              </list-item>
            </list>
          </tp:treatment-sec>
        </tp:taxon-treatment>
<!-- Page 20: Due to misidentification, Dysdera erythrina (Walckenaer, 1802) is omitted, and the only female reported is added to the material listed for Dysdera adriatica Kulczyn'ski, 1897, and the corrected text should read: -->
        <tp:taxon-treatment>
          <tp:treatment-meta>
            <kwd-group>
              <kwd><tp:taxon-name><tp:taxon-name-part taxon-name-part-type="species">adriatica</tp:taxon-name-part></tp:taxon-name></kwd>
              <kwd><tp:taxon-name><tp:taxon-name-part taxon-name-part-type="genus">Dysdera</tp:taxon-name-part></tp:taxon-name></kwd>
              <kwd><tp:taxon-name><tp:taxon-name-part taxon-name-part-type="familia">Dysderidae</tp:taxon-name-part></tp:taxon-name></kwd>
              <kwd><tp:taxon-name><tp:taxon-name-part taxon-name-part-type="regnum">Animalia</tp:taxon-name-part></tp:taxon-name></kwd>
            </kwd-group>
          </tp:treatment-meta>
          <tp:nomenclature>
            <tp:taxon-name><tp:taxon-name-part taxon-name-part-type="genus">Dysdera</tp:taxon-name-part> <tp:taxon-name-part taxon-name-part-type="species">adriatica</tp:taxon-name-part></tp:taxon-name>
            <tp:taxon-authority>Kulczyn\'ski, 1897</tp:taxon-authority>
          </tp:nomenclature>
          <tp:treatment-sec sec-type="materials">
            <title>Materials</title>
            <list list-type="alpha-lower">
              <list-item>
                <label>Type status: Other material</label>
                <p><bold>Occurrence:</bold> recordedBy: <named-content content-type="dwc:recordedBy" xlink:type="simple">Kostanjšek, RTŠB 2012</named-content>; sex: <named-content content-type="dwc:sex" xlink:type="simple">1 female, 1 male</named-content>; <bold>Location:</bold> locationID: <named-content content-type="dwc:locationID" xlink:type="simple">SI12</named-content>; country: <named-content content-type="dwc:country" xlink:type="simple">Slovenia</named-content>; locality: <named-content content-type="dwc:locality" xlink:type="simple">Divača</named-content>; minimumElevationInMeters: <named-content content-type="dwc:minimumElevationInMeters" xlink:type="simple">660</named-content>; maximumElevationInMeters: <named-content content-type="dwc:maximumElevationInMeters" xlink:type="simple">660</named-content>; decimalLatitude: <named-content content-type="dwc:decimalLatitude" xlink:type="simple">45.6788</named-content>; decimalLongitude: <named-content content-type="dwc:decimalLongitude" xlink:type="simple">14.0437</named-content>; <bold>Event:</bold> eventDate: <named-content content-type="dwc:eventDate" xlink:type="simple">2012-07-22</named-content>; habitat: <named-content content-type="dwc:habitat" xlink:type="simple">forest</named-content></p>
              </list-item>
              <list-item>
                <label>Type status: Other material</label>
                <p><bold>Occurrence:</bold> recordedBy: <named-content content-type="dwc:recordedBy" xlink:type="simple">Kostanjšek, RTŠB 2012</named-content>; sex: <named-content content-type="dwc:sex" xlink:type="simple">1 female</named-content>; <bold>Location:</bold> locationID: <named-content content-type="dwc:locationID" xlink:type="simple">SI08</named-content>; country: <named-content content-type="dwc:country" xlink:type="simple">Slovenia</named-content>; locality: <named-content content-type="dwc:locality" xlink:type="simple">Ribnica, Pivka</named-content>; minimumElevationInMeters: <named-content content-type="dwc:minimumElevationInMeters" xlink:type="simple">400</named-content>; maximumElevationInMeters: <named-content content-type="dwc:maximumElevationInMeters" xlink:type="simple">400</named-content>; decimalLatitude: <named-content content-type="dwc:decimalLatitude" xlink:type="simple">45.6333</named-content>; decimalLongitude: <named-content content-type="dwc:decimalLongitude" xlink:type="simple">14.1392</named-content>; <bold>Event:</bold> eventDate: <named-content content-type="dwc:eventDate" xlink:type="simple">2012-07-21</named-content>; habitat: <named-content content-type="dwc:habitat" xlink:type="simple">forest</named-content></p>
              </list-item>
            </list>
          </tp:treatment-sec>
        </tp:taxon-treatment>
        <tp:taxon-treatment>
          <tp:treatment-meta>
            <kwd-group>
              <kwd><tp:taxon-name><tp:taxon-name-part taxon-name-part-type="species">ninnii</tp:taxon-name-part></tp:taxon-name></kwd>
              <kwd><tp:taxon-name><tp:taxon-name-part taxon-name-part-type="genus">Dysdera</tp:taxon-name-part></tp:taxon-name></kwd>
              <kwd><tp:taxon-name><tp:taxon-name-part taxon-name-part-type="familia">Dysderidae</tp:taxon-name-part></tp:taxon-name></kwd>
              <kwd><tp:taxon-name><tp:taxon-name-part taxon-name-part-type="regnum">Animalia</tp:taxon-name-part></tp:taxon-name></kwd>
            </kwd-group>
          </tp:treatment-meta>
          <tp:nomenclature>
            <tp:taxon-name><tp:taxon-name-part taxon-name-part-type="genus">Dysdera</tp:taxon-name-part> <tp:taxon-name-part taxon-name-part-type="species">ninnii</tp:taxon-name-part></tp:taxon-name>
            <tp:taxon-authority>Canestrini, 1868</tp:taxon-authority>
          </tp:nomenclature>
          <tp:treatment-sec sec-type="materials">
            <title>Materials</title>
            <list list-type="alpha-lower">
              <list-item>
                <label>Type status: Other material</label>
                <p><bold>Occurrence:</bold> recordedBy: <named-content content-type="dwc:recordedBy" xlink:type="simple">Gregorič, Čandek, Kralj-Fišer</named-content>; sex: <named-content content-type="dwc:sex" xlink:type="simple">4 females, 1 male</named-content>; <bold>Location:</bold> locationID: <named-content content-type="dwc:locationID" xlink:type="simple">SI56</named-content>; country: <named-content content-type="dwc:country" xlink:type="simple">Slovenia</named-content>; locality: <named-content content-type="dwc:locality" xlink:type="simple">Dinaric Karst, Novelo</named-content>; minimumElevationInMeters: <named-content content-type="dwc:minimumElevationInMeters" xlink:type="simple">358</named-content>; maximumElevationInMeters: <named-content content-type="dwc:maximumElevationInMeters" xlink:type="simple">359</named-content>; decimalLatitude: <named-content content-type="dwc:decimalLatitude" xlink:type="simple">45.8533</named-content>; decimalLongitude: <named-content content-type="dwc:decimalLongitude" xlink:type="simple">13.6552</named-content>; <bold>Event:</bold> eventDate: <named-content content-type="dwc:eventDate" xlink:type="simple">2011-04-04/05-10</named-content>; habitat: <named-content content-type="dwc:habitat" xlink:type="simple">overgrowth</named-content></p>
              </list-item>
            </list>
          </tp:treatment-sec>
        </tp:taxon-treatment>
        <tp:taxon-treatment>
          <tp:treatment-meta>
            <kwd-group>
              <kwd><tp:taxon-name><tp:taxon-name-part taxon-name-part-type="familia">Filistatidae</tp:taxon-name-part></tp:taxon-name></kwd>
              <kwd><tp:taxon-name><tp:taxon-name-part taxon-name-part-type="regnum">Animalia</tp:taxon-name-part></tp:taxon-name></kwd>
            </kwd-group>
          </tp:treatment-meta>
          <tp:nomenclature>
            <tp:taxon-name><tp:taxon-name-part taxon-name-part-type="familia">Filistatidae</tp:taxon-name-part></tp:taxon-name>
            <tp:taxon-authority>Ausserer, 1867</tp:taxon-authority>
          </tp:nomenclature>
        </tp:taxon-treatment>
        <tp:taxon-treatment>
          <tp:treatment-meta>
            <kwd-group>
              <kwd><tp:taxon-name><tp:taxon-name-part taxon-name-part-type="species">insidiatrix</tp:taxon-name-part></tp:taxon-name></kwd>
              <kwd><tp:taxon-name><tp:taxon-name-part taxon-name-part-type="genus">Filistata</tp:taxon-name-part></tp:taxon-name></kwd>
              <kwd><tp:taxon-name><tp:taxon-name-part taxon-name-part-type="familia">Filistatidae</tp:taxon-name-part></tp:taxon-name></kwd>
              <kwd><tp:taxon-name><tp:taxon-name-part taxon-name-part-type="regnum">Animalia</tp:taxon-name-part></tp:taxon-name></kwd>
            </kwd-group>
          </tp:treatment-meta>
          <tp:nomenclature>
            <tp:taxon-name><tp:taxon-name-part taxon-name-part-type="genus">Filistata</tp:taxon-name-part> <tp:taxon-name-part taxon-name-part-type="species">insidiatrix</tp:taxon-name-part></tp:taxon-name>
            <tp:taxon-authority>(Forsskĺl, 1775)</tp:taxon-authority>
          </tp:nomenclature>
          <tp:treatment-sec sec-type="materials">
            <title>Materials</title>
            <list list-type="alpha-lower">
              <list-item>
                <label>Type status: Other material</label>
                <p><bold>Occurrence:</bold> recordedBy: <named-content content-type="dwc:recordedBy" xlink:type="simple">Kuntner, Gregorič, Čandek, Kralj-Fišer, Cheng</named-content>; sex: <named-content content-type="dwc:sex" xlink:type="simple">2 females</named-content>; <bold>Location:</bold> locationID: <named-content content-type="dwc:locationID" xlink:type="simple">SI41</named-content>; country: <named-content content-type="dwc:country" xlink:type="simple">Slovenia</named-content>; locality: <named-content content-type="dwc:locality" xlink:type="simple">Socerb, Osp</named-content>; minimumElevationInMeters: <named-content content-type="dwc:minimumElevationInMeters" xlink:type="simple">116</named-content>; maximumElevationInMeters: <named-content content-type="dwc:maximumElevationInMeters" xlink:type="simple">116</named-content>; decimalLatitude: <named-content content-type="dwc:decimalLatitude" xlink:type="simple">45.5819</named-content>; decimalLongitude: <named-content content-type="dwc:decimalLongitude" xlink:type="simple">13.8558</named-content>; <bold>Event:</bold> eventDate: <named-content content-type="dwc:eventDate" xlink:type="simple">2012-06-07</named-content>; habitat: <named-content content-type="dwc:habitat" xlink:type="simple">trail from Socerb to Osp</named-content></p>
              </list-item>
            </list>
          </tp:treatment-sec>
        </tp:taxon-treatment>
        <tp:taxon-treatment>
          <tp:treatment-meta>
            <kwd-group>
              <kwd><tp:taxon-name><tp:taxon-name-part taxon-name-part-type="familia">Gnaphosidae</tp:taxon-name-part></tp:taxon-name></kwd>
              <kwd><tp:taxon-name><tp:taxon-name-part taxon-name-part-type="regnum">Animalia</tp:taxon-name-part></tp:taxon-name></kwd>
            </kwd-group>
          </tp:treatment-meta>
          <tp:nomenclature>
            <tp:taxon-name><tp:taxon-name-part taxon-name-part-type="familia">Gnaphosidae</tp:taxon-name-part></tp:taxon-name>
            <tp:taxon-authority>Pocock, 1898</tp:taxon-authority>
          </tp:nomenclature>
        </tp:taxon-treatment>
        <tp:taxon-treatment>
          <tp:treatment-meta>
            <kwd-group>
              <kwd><tp:taxon-name><tp:taxon-name-part taxon-name-part-type="species">cincta</tp:taxon-name-part></tp:taxon-name></kwd>
              <kwd><tp:taxon-name><tp:taxon-name-part taxon-name-part-type="genus">Aphantaulax</tp:taxon-name-part></tp:taxon-name></kwd>
              <kwd><tp:taxon-name><tp:taxon-name-part taxon-name-part-type="familia">Gnaphosidae</tp:taxon-name-part></tp:taxon-name></kwd>
              <kwd><tp:taxon-name><tp:taxon-name-part taxon-name-part-type="regnum">Animalia</tp:taxon-name-part></tp:taxon-name></kwd>
            </kwd-group>
          </tp:treatment-meta>
          <tp:nomenclature>
            <tp:taxon-name><tp:taxon-name-part taxon-name-part-type="genus">Aphantaulax</tp:taxon-name-part> <tp:taxon-name-part taxon-name-part-type="species">cincta</tp:taxon-name-part></tp:taxon-name>
            <tp:taxon-authority>(L. Koch, 1866)</tp:taxon-authority>
          </tp:nomenclature>
          <tp:treatment-sec sec-type="materials">
            <title>Materials</title>
            <list list-type="alpha-lower">
              <list-item>
                <label>Type status: Other material</label>
                <p><bold>Occurrence:</bold> recordedBy: <named-content content-type="dwc:recordedBy" xlink:type="simple">Gregorič, Čandek, Kralj-Fišer</named-content>; sex: <named-content content-type="dwc:sex" xlink:type="simple">1 male</named-content>; <bold>Location:</bold> locationID: <named-content content-type="dwc:locationID" xlink:type="simple">SI52</named-content>; country: <named-content content-type="dwc:country" xlink:type="simple">Slovenia</named-content>; locality: <named-content content-type="dwc:locality" xlink:type="simple">Dinaric Karst, Griže</named-content>; minimumElevationInMeters: <named-content content-type="dwc:minimumElevationInMeters" xlink:type="simple">484</named-content>; maximumElevationInMeters: <named-content content-type="dwc:maximumElevationInMeters" xlink:type="simple">484</named-content>; decimalLatitude: <named-content content-type="dwc:decimalLatitude" xlink:type="simple">45.7506</named-content>; decimalLongitude: <named-content content-type="dwc:decimalLongitude" xlink:type="simple">13.9509</named-content>; <bold>Event:</bold> eventDate: <named-content content-type="dwc:eventDate" xlink:type="simple">2011-04-04/05-10</named-content>; habitat: <named-content content-type="dwc:habitat" xlink:type="simple">overgrowth</named-content></p>
              </list-item>
            </list>
          </tp:treatment-sec>
        </tp:taxon-treatment>
        <tp:taxon-treatment>
          <tp:treatment-meta>
            <kwd-group>
              <kwd><tp:taxon-name><tp:taxon-name-part taxon-name-part-type="species">schuszteri</tp:taxon-name-part></tp:taxon-name></kwd>
              <kwd><tp:taxon-name><tp:taxon-name-part taxon-name-part-type="genus">Callilepis</tp:taxon-name-part></tp:taxon-name></kwd>
              <kwd><tp:taxon-name><tp:taxon-name-part taxon-name-part-type="familia">Gnaphosidae</tp:taxon-name-part></tp:taxon-name></kwd>
              <kwd><tp:taxon-name><tp:taxon-name-part taxon-name-part-type="regnum">Animalia</tp:taxon-name-part></tp:taxon-name></kwd>
            </kwd-group>
          </tp:treatment-meta>
          <tp:nomenclature>
            <tp:taxon-name><tp:taxon-name-part taxon-name-part-type="genus">Callilepis</tp:taxon-name-part> <tp:taxon-name-part taxon-name-part-type="species">schuszteri</tp:taxon-name-part></tp:taxon-name>
            <tp:taxon-authority>(Herman, 1879)</tp:taxon-authority>
          </tp:nomenclature>
          <tp:treatment-sec sec-type="materials">
            <title>Materials</title>
            <list list-type="alpha-lower">
              <list-item>
                <label>Type status: Other material</label>
                <p><bold>Occurrence:</bold> recordedBy: <named-content content-type="dwc:recordedBy" xlink:type="simple">Kuntner, Gregorič, Čandek, Kralj-Fišer, Cheng</named-content>; sex: <named-content content-type="dwc:sex" xlink:type="simple">3 females, 2 males</named-content>; <bold>Location:</bold> locationID: <named-content content-type="dwc:locationID" xlink:type="simple">SI41</named-content>; country: <named-content content-type="dwc:country" xlink:type="simple">Slovenia</named-content>; locality: <named-content content-type="dwc:locality" xlink:type="simple">Socerb, Osp</named-content>; minimumElevationInMeters: <named-content content-type="dwc:minimumElevationInMeters" xlink:type="simple">116</named-content>; maximumElevationInMeters: <named-content content-type="dwc:maximumElevationInMeters" xlink:type="simple">116</named-content>; decimalLatitude: <named-content content-type="dwc:decimalLatitude" xlink:type="simple">45.5819</named-content>; decimalLongitude: <named-content content-type="dwc:decimalLongitude" xlink:type="simple">13.8558</named-content>; <bold>Event:</bold> eventDate: <named-content content-type="dwc:eventDate" xlink:type="simple">2012-06-07</named-content>; habitat: <named-content content-type="dwc:habitat" xlink:type="simple">trail from Socerb to Osp</named-content></p>
              </list-item>
            </list>
          </tp:treatment-sec>
        </tp:taxon-treatment>
        <tp:taxon-treatment>
          <tp:treatment-meta>
            <kwd-group>
              <kwd><tp:taxon-name><tp:taxon-name-part taxon-name-part-type="species">lapidosus</tp:taxon-name-part></tp:taxon-name></kwd>
              <kwd><tp:taxon-name><tp:taxon-name-part taxon-name-part-type="genus">Drassodes</tp:taxon-name-part></tp:taxon-name></kwd>
              <kwd><tp:taxon-name><tp:taxon-name-part taxon-name-part-type="familia">Gnaphosidae</tp:taxon-name-part></tp:taxon-name></kwd>
              <kwd><tp:taxon-name><tp:taxon-name-part taxon-name-part-type="regnum">Animalia</tp:taxon-name-part></tp:taxon-name></kwd>
            </kwd-group>
          </tp:treatment-meta>
          <tp:nomenclature>
            <tp:taxon-name><tp:taxon-name-part taxon-name-part-type="genus">Drassodes</tp:taxon-name-part> <tp:taxon-name-part taxon-name-part-type="species">lapidosus</tp:taxon-name-part></tp:taxon-name>
            <tp:taxon-authority>(Walckenaer, 1802)</tp:taxon-authority>
          </tp:nomenclature>
          <tp:treatment-sec sec-type="materials">
            <title>Materials</title>
            <list list-type="alpha-lower">
              <list-item>
                <label>Type status: Other material</label>
                <p><bold>Occurrence:</bold> recordedBy: <named-content content-type="dwc:recordedBy" xlink:type="simple">Čandek</named-content>; sex: <named-content content-type="dwc:sex" xlink:type="simple">1 female</named-content>; <bold>Location:</bold> locationID: <named-content content-type="dwc:locationID" xlink:type="simple">SI58</named-content>; country: <named-content content-type="dwc:country" xlink:type="simple">Slovenia</named-content>; locality: <named-content content-type="dwc:locality" xlink:type="simple">Budanje</named-content>; minimumElevationInMeters: <named-content content-type="dwc:minimumElevationInMeters" xlink:type="simple">243</named-content>; maximumElevationInMeters: <named-content content-type="dwc:maximumElevationInMeters" xlink:type="simple">243</named-content>; decimalLatitude: <named-content content-type="dwc:decimalLatitude" xlink:type="simple">45.8743</named-content>; decimalLongitude: <named-content content-type="dwc:decimalLongitude" xlink:type="simple">13.9497</named-content>; <bold>Event:</bold> eventDate: <named-content content-type="dwc:eventDate" xlink:type="simple">2011-05-07</named-content>; habitat: <named-content content-type="dwc:habitat" xlink:type="simple">school and surroundings</named-content></p>
              </list-item>
              <list-item>
                <label>Type status: Other material</label>
                <p><bold>Occurrence:</bold> recordedBy: <named-content content-type="dwc:recordedBy" xlink:type="simple">Čandek</named-content>; sex: <named-content content-type="dwc:sex" xlink:type="simple">1 female</named-content>; <bold>Location:</bold> locationID: <named-content content-type="dwc:locationID" xlink:type="simple">SI61</named-content>; country: <named-content content-type="dwc:country" xlink:type="simple">Slovenia</named-content>; locality: <named-content content-type="dwc:locality" xlink:type="simple">Sekirišče</named-content>; minimumElevationInMeters: <named-content content-type="dwc:minimumElevationInMeters" xlink:type="simple">750</named-content>; maximumElevationInMeters: <named-content content-type="dwc:maximumElevationInMeters" xlink:type="simple">750</named-content>; decimalLatitude: <named-content content-type="dwc:decimalLatitude" xlink:type="simple">45.8631</named-content>; decimalLongitude: <named-content content-type="dwc:decimalLongitude" xlink:type="simple">14.5367</named-content>; <bold>Event:</bold> eventDate: <named-content content-type="dwc:eventDate" xlink:type="simple">2011-06-23/2012-06-21</named-content>; habitat: <named-content content-type="dwc:habitat" xlink:type="simple">house, grassland, overgrowth</named-content></p>
              </list-item>
            </list>
          </tp:treatment-sec>
        </tp:taxon-treatment>
        <tp:taxon-treatment>
          <tp:treatment-meta>
            <kwd-group>
              <kwd><tp:taxon-name><tp:taxon-name-part taxon-name-part-type="species">pubescens</tp:taxon-name-part></tp:taxon-name></kwd>
              <kwd><tp:taxon-name><tp:taxon-name-part taxon-name-part-type="genus">Drassodes</tp:taxon-name-part></tp:taxon-name></kwd>
              <kwd><tp:taxon-name><tp:taxon-name-part taxon-name-part-type="familia">Gnaphosidae</tp:taxon-name-part></tp:taxon-name></kwd>
              <kwd><tp:taxon-name><tp:taxon-name-part taxon-name-part-type="regnum">Animalia</tp:taxon-name-part></tp:taxon-name></kwd>
            </kwd-group>
          </tp:treatment-meta>
          <tp:nomenclature>
            <tp:taxon-name><tp:taxon-name-part taxon-name-part-type="genus">Drassodes</tp:taxon-name-part> <tp:taxon-name-part taxon-name-part-type="species">pubescens</tp:taxon-name-part></tp:taxon-name>
            <tp:taxon-authority>(Thorell, 1856)</tp:taxon-authority>
          </tp:nomenclature>
          <tp:treatment-sec sec-type="materials">
            <title>Materials</title>
            <list list-type="alpha-lower">
              <list-item>
                <label>Type status: Other material</label>
                <p><bold>Occurrence:</bold> recordedBy: <named-content content-type="dwc:recordedBy" xlink:type="simple">Kostanjšek, RTŠB 2012</named-content>; sex: <named-content content-type="dwc:sex" xlink:type="simple">1 female</named-content>; <bold>Location:</bold> locationID: <named-content content-type="dwc:locationID" xlink:type="simple">SI21</named-content>; country: <named-content content-type="dwc:country" xlink:type="simple">Slovenia</named-content>; locality: <named-content content-type="dwc:locality" xlink:type="simple">Jurišče</named-content>; minimumElevationInMeters: <named-content content-type="dwc:minimumElevationInMeters" xlink:type="simple">730</named-content>; maximumElevationInMeters: <named-content content-type="dwc:maximumElevationInMeters" xlink:type="simple">730</named-content>; decimalLatitude: <named-content content-type="dwc:decimalLatitude" xlink:type="simple">45.6735</named-content>; decimalLongitude: <named-content content-type="dwc:decimalLongitude" xlink:type="simple">14.3093</named-content>; <bold>Event:</bold> eventDate: <named-content content-type="dwc:eventDate" xlink:type="simple">2012-07-23</named-content>; habitat: <named-content content-type="dwc:habitat" xlink:type="simple">overgrown grassland</named-content></p>
              </list-item>
            </list>
          </tp:treatment-sec>
        </tp:taxon-treatment>
        <tp:taxon-treatment>
          <tp:treatment-meta>
            <kwd-group>
              <kwd><tp:taxon-name><tp:taxon-name-part taxon-name-part-type="species">villicus</tp:taxon-name-part></tp:taxon-name></kwd>
              <kwd><tp:taxon-name><tp:taxon-name-part taxon-name-part-type="genus">Drassyllus</tp:taxon-name-part></tp:taxon-name></kwd>
              <kwd><tp:taxon-name><tp:taxon-name-part taxon-name-part-type="familia">Gnaphosidae</tp:taxon-name-part></tp:taxon-name></kwd>
              <kwd><tp:taxon-name><tp:taxon-name-part taxon-name-part-type="regnum">Animalia</tp:taxon-name-part></tp:taxon-name></kwd>
            </kwd-group>
          </tp:treatment-meta>
          <tp:nomenclature>
            <tp:taxon-name><tp:taxon-name-part taxon-name-part-type="genus">Drassyllus</tp:taxon-name-part> <tp:taxon-name-part taxon-name-part-type="species">villicus</tp:taxon-name-part></tp:taxon-name>
            <tp:taxon-authority>(Thorell, 1875)</tp:taxon-authority>
          </tp:nomenclature>
          <tp:treatment-sec sec-type="materials">
            <title>Materials</title>
            <list list-type="alpha-lower">
              <list-item>
                <label>Type status: Other material</label>
                <p><bold>Occurrence:</bold> recordedBy: <named-content content-type="dwc:recordedBy" xlink:type="simple">Kuntner, Gregorič, Čandek, Kralj-Fišer, Cheng</named-content>; sex: <named-content content-type="dwc:sex" xlink:type="simple">2 females, 1 male</named-content>; <bold>Location:</bold> locationID: <named-content content-type="dwc:locationID" xlink:type="simple">SI41</named-content>; country: <named-content content-type="dwc:country" xlink:type="simple">Slovenia</named-content>; locality: <named-content content-type="dwc:locality" xlink:type="simple">Socerb, Osp</named-content>; minimumElevationInMeters: <named-content content-type="dwc:minimumElevationInMeters" xlink:type="simple">116</named-content>; maximumElevationInMeters: <named-content content-type="dwc:maximumElevationInMeters" xlink:type="simple">116</named-content>; decimalLatitude: <named-content content-type="dwc:decimalLatitude" xlink:type="simple">45.5819</named-content>; decimalLongitude: <named-content content-type="dwc:decimalLongitude" xlink:type="simple">13.8558</named-content>; <bold>Event:</bold> eventDate: <named-content content-type="dwc:eventDate" xlink:type="simple">2012-06-07</named-content>; habitat: <named-content content-type="dwc:habitat" xlink:type="simple">trail from Socerb to Osp</named-content></p>
              </list-item>
            </list>
          </tp:treatment-sec>
        </tp:taxon-treatment>
        <tp:taxon-treatment>
          <tp:treatment-meta>
            <kwd-group>
              <kwd><tp:taxon-name><tp:taxon-name-part taxon-name-part-type="species">bicolor</tp:taxon-name-part></tp:taxon-name></kwd>
              <kwd><tp:taxon-name><tp:taxon-name-part taxon-name-part-type="genus">Gnaphosa</tp:taxon-name-part></tp:taxon-name></kwd>
              <kwd><tp:taxon-name><tp:taxon-name-part taxon-name-part-type="familia">Gnaphosidae</tp:taxon-name-part></tp:taxon-name></kwd>
              <kwd><tp:taxon-name><tp:taxon-name-part taxon-name-part-type="regnum">Animalia</tp:taxon-name-part></tp:taxon-name></kwd>
            </kwd-group>
          </tp:treatment-meta>
          <tp:nomenclature>
            <tp:taxon-name><tp:taxon-name-part taxon-name-part-type="genus">Gnaphosa</tp:taxon-name-part> <tp:taxon-name-part taxon-name-part-type="species">bicolor</tp:taxon-name-part></tp:taxon-name>
            <tp:taxon-authority>(Hahn, 1833)</tp:taxon-authority>
          </tp:nomenclature>
          <tp:treatment-sec sec-type="materials">
            <title>Materials</title>
            <list list-type="alpha-lower">
              <list-item>
                <label>Type status: Other material</label>
                <p><bold>Occurrence:</bold> recordedBy: <named-content content-type="dwc:recordedBy" xlink:type="simple">Kostanjšek, RTŠB 2012</named-content>; sex: <named-content content-type="dwc:sex" xlink:type="simple">2 females</named-content>; <bold>Location:</bold> locationID: <named-content content-type="dwc:locationID" xlink:type="simple">SI12</named-content>; country: <named-content content-type="dwc:country" xlink:type="simple">Slovenia</named-content>; locality: <named-content content-type="dwc:locality" xlink:type="simple">Divača</named-content>; minimumElevationInMeters: <named-content content-type="dwc:minimumElevationInMeters" xlink:type="simple">660</named-content>; maximumElevationInMeters: <named-content content-type="dwc:maximumElevationInMeters" xlink:type="simple">660</named-content>; decimalLatitude: <named-content content-type="dwc:decimalLatitude" xlink:type="simple">45.6788</named-content>; decimalLongitude: <named-content content-type="dwc:decimalLongitude" xlink:type="simple">14.0437</named-content>; <bold>Event:</bold> eventDate: <named-content content-type="dwc:eventDate" xlink:type="simple">2012-07-22</named-content>; habitat: <named-content content-type="dwc:habitat" xlink:type="simple">forest</named-content></p>
              </list-item>
            </list>
          </tp:treatment-sec>
        </tp:taxon-treatment>
        <tp:taxon-treatment>
          <tp:treatment-meta>
            <kwd-group>
              <kwd><tp:taxon-name><tp:taxon-name-part taxon-name-part-type="species">silvestris</tp:taxon-name-part></tp:taxon-name></kwd>
              <kwd><tp:taxon-name><tp:taxon-name-part taxon-name-part-type="genus">Haplodrassus</tp:taxon-name-part></tp:taxon-name></kwd>
              <kwd><tp:taxon-name><tp:taxon-name-part taxon-name-part-type="familia">Gnaphosidae</tp:taxon-name-part></tp:taxon-name></kwd>
              <kwd><tp:taxon-name><tp:taxon-name-part taxon-name-part-type="regnum">Animalia</tp:taxon-name-part></tp:taxon-name></kwd>
            </kwd-group>
          </tp:treatment-meta>
          <tp:nomenclature>
            <tp:taxon-name><tp:taxon-name-part taxon-name-part-type="genus">Haplodrassus</tp:taxon-name-part> <tp:taxon-name-part taxon-name-part-type="species">silvestris</tp:taxon-name-part></tp:taxon-name>
            <tp:taxon-authority>(Blackwall, 1833)</tp:taxon-authority>
          </tp:nomenclature>
          <tp:treatment-sec sec-type="materials">
            <title>Materials</title>
            <list list-type="alpha-lower">
              <list-item>
                <label>Type status: Other material</label>
                <p><bold>Occurrence:</bold> recordedBy: <named-content content-type="dwc:recordedBy" xlink:type="simple">Gregorič, Čandek, Kralj-Fišer</named-content>; sex: <named-content content-type="dwc:sex" xlink:type="simple">1 female</named-content>; <bold>Location:</bold> locationID: <named-content content-type="dwc:locationID" xlink:type="simple">SI55</named-content>; country: <named-content content-type="dwc:country" xlink:type="simple">Slovenia</named-content>; locality: <named-content content-type="dwc:locality" xlink:type="simple">Dinaric Karst, Lokvice</named-content>; minimumElevationInMeters: <named-content content-type="dwc:minimumElevationInMeters" xlink:type="simple">273</named-content>; maximumElevationInMeters: <named-content content-type="dwc:maximumElevationInMeters" xlink:type="simple">275</named-content>; decimalLatitude: <named-content content-type="dwc:decimalLatitude" xlink:type="simple">45.8659</named-content>; decimalLongitude: <named-content content-type="dwc:decimalLongitude" xlink:type="simple">13.6102</named-content>; <bold>Event:</bold> eventDate: <named-content content-type="dwc:eventDate" xlink:type="simple">2011-04-04/05-10</named-content>; habitat: <named-content content-type="dwc:habitat" xlink:type="simple">overgrowth</named-content></p>
              </list-item>
            </list>
          </tp:treatment-sec>
        </tp:taxon-treatment>
        <tp:taxon-treatment>
          <tp:treatment-meta>
            <kwd-group>
              <kwd><tp:taxon-name><tp:taxon-name-part taxon-name-part-type="species">pulicaria</tp:taxon-name-part></tp:taxon-name></kwd>
              <kwd><tp:taxon-name><tp:taxon-name-part taxon-name-part-type="genus">Micaria</tp:taxon-name-part></tp:taxon-name></kwd>
              <kwd><tp:taxon-name><tp:taxon-name-part taxon-name-part-type="familia">Gnaphosidae</tp:taxon-name-part></tp:taxon-name></kwd>
              <kwd><tp:taxon-name><tp:taxon-name-part taxon-name-part-type="regnum">Animalia</tp:taxon-name-part></tp:taxon-name></kwd>
            </kwd-group>
          </tp:treatment-meta>
          <tp:nomenclature>
            <tp:taxon-name><tp:taxon-name-part taxon-name-part-type="genus">Micaria</tp:taxon-name-part> <tp:taxon-name-part taxon-name-part-type="species">pulicaria</tp:taxon-name-part></tp:taxon-name>
            <tp:taxon-authority>(Sundevall, 1831)</tp:taxon-authority>
          </tp:nomenclature>
          <tp:treatment-sec sec-type="materials">
            <title>Materials</title>
            <list list-type="alpha-lower">
              <list-item>
                <label>Type status: Other material</label>
                <p><bold>Occurrence:</bold> recordedBy: <named-content content-type="dwc:recordedBy" xlink:type="simple">Kostanjšek, RTŠB 2012</named-content>; sex: <named-content content-type="dwc:sex" xlink:type="simple">1 female</named-content>; <bold>Location:</bold> locationID: <named-content content-type="dwc:locationID" xlink:type="simple">SI24</named-content>; country: <named-content content-type="dwc:country" xlink:type="simple">Slovenia</named-content>; locality: <named-content content-type="dwc:locality" xlink:type="simple">Zagorje</named-content>; minimumElevationInMeters: <named-content content-type="dwc:minimumElevationInMeters" xlink:type="simple">550</named-content>; maximumElevationInMeters: <named-content content-type="dwc:maximumElevationInMeters" xlink:type="simple">550</named-content>; decimalLatitude: <named-content content-type="dwc:decimalLatitude" xlink:type="simple">45.6413</named-content>; decimalLongitude: <named-content content-type="dwc:decimalLongitude" xlink:type="simple">14.2384</named-content>; <bold>Event:</bold> eventDate: <named-content content-type="dwc:eventDate" xlink:type="simple">2012-07-26</named-content>; habitat: <named-content content-type="dwc:habitat" xlink:type="simple">grassland at river basin</named-content></p>
              </list-item>
            </list>
          </tp:treatment-sec>
        </tp:taxon-treatment>
        <tp:taxon-treatment>
          <tp:treatment-meta>
            <kwd-group>
              <kwd><tp:taxon-name><tp:taxon-name-part taxon-name-part-type="species">aenea</tp:taxon-name-part></tp:taxon-name></kwd>
              <kwd><tp:taxon-name><tp:taxon-name-part taxon-name-part-type="genus">Micaria</tp:taxon-name-part></tp:taxon-name></kwd>
              <kwd><tp:taxon-name><tp:taxon-name-part taxon-name-part-type="familia">Gnaphosidae</tp:taxon-name-part></tp:taxon-name></kwd>
              <kwd><tp:taxon-name><tp:taxon-name-part taxon-name-part-type="regnum">Animalia</tp:taxon-name-part></tp:taxon-name></kwd>
            </kwd-group>
          </tp:treatment-meta>
          <tp:nomenclature>
            <tp:taxon-name><tp:taxon-name-part taxon-name-part-type="genus">Micaria</tp:taxon-name-part> <tp:taxon-name-part taxon-name-part-type="species">aenea</tp:taxon-name-part></tp:taxon-name>
            <tp:taxon-authority>Thorell, 1871</tp:taxon-authority>
          </tp:nomenclature>
          <tp:treatment-sec sec-type="materials">
            <title>Materials</title>
            <list list-type="alpha-lower">
              <list-item>
                <label>Type status: Other material</label>
                <p><bold>Occurrence:</bold> recordedBy: <named-content content-type="dwc:recordedBy" xlink:type="simple">Kuntner, Gregorič, Čandek</named-content>; sex: <named-content content-type="dwc:sex" xlink:type="simple">1 female</named-content>; <bold>Location:</bold> locationID: <named-content content-type="dwc:locationID" xlink:type="simple">CH17</named-content>; country: <named-content content-type="dwc:country" xlink:type="simple">Switzerland</named-content>; locality: <named-content content-type="dwc:locality" xlink:type="simple">Engadin, Bivio</named-content>; minimumElevationInMeters: <named-content content-type="dwc:minimumElevationInMeters" xlink:type="simple">1780</named-content>; maximumElevationInMeters: <named-content content-type="dwc:maximumElevationInMeters" xlink:type="simple">1780</named-content>; decimalLatitude: <named-content content-type="dwc:decimalLatitude" xlink:type="simple">46.4753</named-content>; decimalLongitude: <named-content content-type="dwc:decimalLongitude" xlink:type="simple">9.6469</named-content>; <bold>Event:</bold> eventDate: <named-content content-type="dwc:eventDate" xlink:type="simple">2011-07-11</named-content>; habitat: <named-content content-type="dwc:habitat" xlink:type="simple">forest and river edge</named-content></p>
              </list-item>
            </list>
          </tp:treatment-sec>
        </tp:taxon-treatment>
<!-- Page 23: Misspelling: Nomisia extornata should read Nomisia exornata. -->
        <tp:taxon-treatment>
          <tp:treatment-meta>
            <kwd-group>
              <kwd><tp:taxon-name><tp:taxon-name-part taxon-name-part-type="species">exornata</tp:taxon-name-part></tp:taxon-name></kwd>
              <kwd><tp:taxon-name><tp:taxon-name-part taxon-name-part-type="genus">Nomisia</tp:taxon-name-part></tp:taxon-name></kwd>
              <kwd><tp:taxon-name><tp:taxon-name-part taxon-name-part-type="familia">Gnaphosidae</tp:taxon-name-part></tp:taxon-name></kwd>
              <kwd><tp:taxon-name><tp:taxon-name-part taxon-name-part-type="regnum">Animalia</tp:taxon-name-part></tp:taxon-name></kwd>
            </kwd-group>
          </tp:treatment-meta>
          <tp:nomenclature>
            <tp:taxon-name><tp:taxon-name-part taxon-name-part-type="genus">Nomisia</tp:taxon-name-part> <tp:taxon-name-part taxon-name-part-type="species">exornata</tp:taxon-name-part></tp:taxon-name>
            <tp:taxon-authority>(C. L. Koch, 1839)</tp:taxon-authority>
          </tp:nomenclature>
          <tp:treatment-sec sec-type="materials">
            <title>Materials</title>
            <list list-type="alpha-lower">
              <list-item>
                <label>Type status: Other material</label>
                <p><bold>Occurrence:</bold> recordedBy: <named-content content-type="dwc:recordedBy" xlink:type="simple">Kuntner, Gregorič, Čandek, Kralj-Fišer, Cheng</named-content>; sex: <named-content content-type="dwc:sex" xlink:type="simple">1 female</named-content>; <bold>Location:</bold> locationID: <named-content content-type="dwc:locationID" xlink:type="simple">SI41</named-content>; country: <named-content content-type="dwc:country" xlink:type="simple">Slovenia</named-content>; locality: <named-content content-type="dwc:locality" xlink:type="simple">Socerb, Osp</named-content>; minimumElevationInMeters: <named-content content-type="dwc:minimumElevationInMeters" xlink:type="simple">116</named-content>; maximumElevationInMeters: <named-content content-type="dwc:maximumElevationInMeters" xlink:type="simple">116</named-content>; decimalLatitude: <named-content content-type="dwc:decimalLatitude" xlink:type="simple">45.5819</named-content>; decimalLongitude: <named-content content-type="dwc:decimalLongitude" xlink:type="simple">13.8558</named-content>; <bold>Event:</bold> eventDate: <named-content content-type="dwc:eventDate" xlink:type="simple">2012-06-07</named-content>; habitat: <named-content content-type="dwc:habitat" xlink:type="simple">trail from Socerb to Osp</named-content></p>
              </list-item>
            </list>
          </tp:treatment-sec>
        </tp:taxon-treatment>
        <tp:taxon-treatment>
          <tp:treatment-meta>
            <kwd-group>
              <kwd><tp:taxon-name><tp:taxon-name-part taxon-name-part-type="species">braccatus</tp:taxon-name-part></tp:taxon-name></kwd>
              <kwd><tp:taxon-name><tp:taxon-name-part taxon-name-part-type="genus">Phaeocedus</tp:taxon-name-part></tp:taxon-name></kwd>
              <kwd><tp:taxon-name><tp:taxon-name-part taxon-name-part-type="familia">Gnaphosidae</tp:taxon-name-part></tp:taxon-name></kwd>
              <kwd><tp:taxon-name><tp:taxon-name-part taxon-name-part-type="regnum">Animalia</tp:taxon-name-part></tp:taxon-name></kwd>
            </kwd-group>
          </tp:treatment-meta>
          <tp:nomenclature>
            <tp:taxon-name><tp:taxon-name-part taxon-name-part-type="genus">Phaeocedus</tp:taxon-name-part> <tp:taxon-name-part taxon-name-part-type="species">braccatus</tp:taxon-name-part></tp:taxon-name>
            <tp:taxon-authority>(L. Koch, 1866)</tp:taxon-authority>
          </tp:nomenclature>
          <tp:treatment-sec sec-type="materials">
            <title>Materials</title>
            <list list-type="alpha-lower">
              <list-item>
                <label>Type status: Other material</label>
                <p><bold>Occurrence:</bold> recordedBy: <named-content content-type="dwc:recordedBy" xlink:type="simple">Čandek</named-content>; sex: <named-content content-type="dwc:sex" xlink:type="simple">1 male</named-content>; <bold>Location:</bold> locationID: <named-content content-type="dwc:locationID" xlink:type="simple">SI61</named-content>; country: <named-content content-type="dwc:country" xlink:type="simple">Slovenia</named-content>; locality: <named-content content-type="dwc:locality" xlink:type="simple">Sekirišče</named-content>; minimumElevationInMeters: <named-content content-type="dwc:minimumElevationInMeters" xlink:type="simple">750</named-content>; maximumElevationInMeters: <named-content content-type="dwc:maximumElevationInMeters" xlink:type="simple">750</named-content>; decimalLatitude: <named-content content-type="dwc:decimalLatitude" xlink:type="simple">45.8631</named-content>; decimalLongitude: <named-content content-type="dwc:decimalLongitude" xlink:type="simple">14.5367</named-content>; <bold>Event:</bold> eventDate: <named-content content-type="dwc:eventDate" xlink:type="simple">2011-06-23/2012-06-21</named-content>; habitat: <named-content content-type="dwc:habitat" xlink:type="simple">house, grassland, overgrowth</named-content></p>
              </list-item>
            </list>
          </tp:treatment-sec>
        </tp:taxon-treatment>
        <tp:taxon-treatment>
          <tp:treatment-meta>
            <kwd-group>
              <kwd><tp:taxon-name><tp:taxon-name-part taxon-name-part-type="species">scutulatus</tp:taxon-name-part></tp:taxon-name></kwd>
              <kwd><tp:taxon-name><tp:taxon-name-part taxon-name-part-type="genus">Scotophaeus</tp:taxon-name-part></tp:taxon-name></kwd>
              <kwd><tp:taxon-name><tp:taxon-name-part taxon-name-part-type="familia">Gnaphosidae</tp:taxon-name-part></tp:taxon-name></kwd>
              <kwd><tp:taxon-name><tp:taxon-name-part taxon-name-part-type="regnum">Animalia</tp:taxon-name-part></tp:taxon-name></kwd>
            </kwd-group>
          </tp:treatment-meta>
          <tp:nomenclature>
            <tp:taxon-name><tp:taxon-name-part taxon-name-part-type="genus">Scotophaeus</tp:taxon-name-part> <tp:taxon-name-part taxon-name-part-type="species">scutulatus</tp:taxon-name-part></tp:taxon-name>
            <tp:taxon-authority>(L. Koch, 1866)</tp:taxon-authority>
          </tp:nomenclature>
          <tp:treatment-sec sec-type="materials">
            <title>Materials</title>
            <list list-type="alpha-lower">
              <list-item>
                <label>Type status: Other material</label>
                <p><bold>Occurrence:</bold> recordedBy: <named-content content-type="dwc:recordedBy" xlink:type="simple">Kuntner, Čandek</named-content>; sex: <named-content content-type="dwc:sex" xlink:type="simple">1 female, 1 male</named-content>; <bold>Location:</bold> locationID: <named-content content-type="dwc:locationID" xlink:type="simple">SI50</named-content>; country: <named-content content-type="dwc:country" xlink:type="simple">Slovenia</named-content>; locality: <named-content content-type="dwc:locality" xlink:type="simple">Sp. Prapreče</named-content>; minimumElevationInMeters: <named-content content-type="dwc:minimumElevationInMeters" xlink:type="simple">351</named-content>; maximumElevationInMeters: <named-content content-type="dwc:maximumElevationInMeters" xlink:type="simple">351</named-content>; decimalLatitude: <named-content content-type="dwc:decimalLatitude" xlink:type="simple">46.1620</named-content>; decimalLongitude: <named-content content-type="dwc:decimalLongitude" xlink:type="simple">14.6933</named-content>; <bold>Event:</bold> eventDate: <named-content content-type="dwc:eventDate" xlink:type="simple">2010-08-03/2012-05-28</named-content>; habitat: <named-content content-type="dwc:habitat" xlink:type="simple">house and surroundings</named-content></p>
              </list-item>
            </list>
          </tp:treatment-sec>
        </tp:taxon-treatment>
        <tp:taxon-treatment>
          <tp:treatment-meta>
            <kwd-group>
              <kwd><tp:taxon-name><tp:taxon-name-part taxon-name-part-type="species">pedestris</tp:taxon-name-part></tp:taxon-name></kwd>
              <kwd><tp:taxon-name><tp:taxon-name-part taxon-name-part-type="genus">Trachyzelotes</tp:taxon-name-part></tp:taxon-name></kwd>
              <kwd><tp:taxon-name><tp:taxon-name-part taxon-name-part-type="familia">Gnaphosidae</tp:taxon-name-part></tp:taxon-name></kwd>
              <kwd><tp:taxon-name><tp:taxon-name-part taxon-name-part-type="regnum">Animalia</tp:taxon-name-part></tp:taxon-name></kwd>
            </kwd-group>
          </tp:treatment-meta>
          <tp:nomenclature>
            <tp:taxon-name><tp:taxon-name-part taxon-name-part-type="genus">Trachyzelotes</tp:taxon-name-part> <tp:taxon-name-part taxon-name-part-type="species">pedestris</tp:taxon-name-part></tp:taxon-name>
            <tp:taxon-authority>(C. L. Koch, 1837)</tp:taxon-authority>
          </tp:nomenclature>
          <tp:treatment-sec sec-type="materials">
            <title>Materials</title>
            <list list-type="alpha-lower">
              <list-item>
                <label>Type status: Other material</label>
                <p><bold>Occurrence:</bold> recordedBy: <named-content content-type="dwc:recordedBy" xlink:type="simple">Čandek</named-content>; sex: <named-content content-type="dwc:sex" xlink:type="simple">1 female</named-content>; <bold>Location:</bold> locationID: <named-content content-type="dwc:locationID" xlink:type="simple">SI46</named-content>; country: <named-content content-type="dwc:country" xlink:type="simple">Slovenia</named-content>; locality: <named-content content-type="dwc:locality" xlink:type="simple">Šešče pri Preboldu</named-content>; minimumElevationInMeters: <named-content content-type="dwc:minimumElevationInMeters" xlink:type="simple">284</named-content>; maximumElevationInMeters: <named-content content-type="dwc:maximumElevationInMeters" xlink:type="simple">285</named-content>; decimalLatitude: <named-content content-type="dwc:decimalLatitude" xlink:type="simple">46.2356</named-content>; decimalLongitude: <named-content content-type="dwc:decimalLongitude" xlink:type="simple">15.1228</named-content>; <bold>Event:</bold> eventDate: <named-content content-type="dwc:eventDate" xlink:type="simple">2011-06-13/2012-06-22</named-content>; habitat: <named-content content-type="dwc:habitat" xlink:type="simple">house and surroundings</named-content></p>
              </list-item>
            </list>
          </tp:treatment-sec>
        </tp:taxon-treatment>
        <tp:taxon-treatment>
          <tp:treatment-meta>
            <kwd-group>
              <kwd><tp:taxon-name><tp:taxon-name-part taxon-name-part-type="species">apricorum</tp:taxon-name-part></tp:taxon-name></kwd>
              <kwd><tp:taxon-name><tp:taxon-name-part taxon-name-part-type="genus">Zelotes</tp:taxon-name-part></tp:taxon-name></kwd>
              <kwd><tp:taxon-name><tp:taxon-name-part taxon-name-part-type="familia">Gnaphosidae</tp:taxon-name-part></tp:taxon-name></kwd>
              <kwd><tp:taxon-name><tp:taxon-name-part taxon-name-part-type="regnum">Animalia</tp:taxon-name-part></tp:taxon-name></kwd>
            </kwd-group>
          </tp:treatment-meta>
          <tp:nomenclature>
            <tp:taxon-name><tp:taxon-name-part taxon-name-part-type="genus">Zelotes</tp:taxon-name-part> <tp:taxon-name-part taxon-name-part-type="species">apricorum</tp:taxon-name-part></tp:taxon-name>
            <tp:taxon-authority>(L. Koch, 1876)</tp:taxon-authority>
          </tp:nomenclature>
          <tp:treatment-sec sec-type="materials">
            <title>Materials</title>
            <list list-type="alpha-lower">
              <list-item>
                <label>Type status: Other material</label>
                <p><bold>Occurrence:</bold> recordedBy: <named-content content-type="dwc:recordedBy" xlink:type="simple">Kostanjšek, RTŠB 2012</named-content>; sex: <named-content content-type="dwc:sex" xlink:type="simple">1 female</named-content>; <bold>Location:</bold> locationID: <named-content content-type="dwc:locationID" xlink:type="simple">SI09</named-content>; country: <named-content content-type="dwc:country" xlink:type="simple">Slovenia</named-content>; locality: <named-content content-type="dwc:locality" xlink:type="simple">Divača</named-content>; minimumElevationInMeters: <named-content content-type="dwc:minimumElevationInMeters" xlink:type="simple">445</named-content>; maximumElevationInMeters: <named-content content-type="dwc:maximumElevationInMeters" xlink:type="simple">445</named-content>; decimalLatitude: <named-content content-type="dwc:decimalLatitude" xlink:type="simple">45.6784</named-content>; decimalLongitude: <named-content content-type="dwc:decimalLongitude" xlink:type="simple">13.9952</named-content>; <bold>Event:</bold> eventDate: <named-content content-type="dwc:eventDate" xlink:type="simple">2012-07-22</named-content>; habitat: <named-content content-type="dwc:habitat" xlink:type="simple">grassland</named-content></p>
              </list-item>
            </list>
          </tp:treatment-sec>
        </tp:taxon-treatment>
        <tp:taxon-treatment>
          <tp:treatment-meta>
            <kwd-group>
              <kwd><tp:taxon-name><tp:taxon-name-part taxon-name-part-type="species">latreillei</tp:taxon-name-part></tp:taxon-name></kwd>
              <kwd><tp:taxon-name><tp:taxon-name-part taxon-name-part-type="genus">Zelotes</tp:taxon-name-part></tp:taxon-name></kwd>
              <kwd><tp:taxon-name><tp:taxon-name-part taxon-name-part-type="familia">Gnaphosidae</tp:taxon-name-part></tp:taxon-name></kwd>
              <kwd><tp:taxon-name><tp:taxon-name-part taxon-name-part-type="regnum">Animalia</tp:taxon-name-part></tp:taxon-name></kwd>
            </kwd-group>
          </tp:treatment-meta>
          <tp:nomenclature>
            <tp:taxon-name><tp:taxon-name-part taxon-name-part-type="genus">Zelotes</tp:taxon-name-part> <tp:taxon-name-part taxon-name-part-type="species">latreillei</tp:taxon-name-part></tp:taxon-name>
            <tp:taxon-authority>(Simon, 1878)</tp:taxon-authority>
          </tp:nomenclature>
          <tp:treatment-sec sec-type="materials">
            <title>Materials</title>
            <list list-type="alpha-lower">
              <list-item>
                <label>Type status: Other material</label>
                <p><bold>Occurrence:</bold> recordedBy: <named-content content-type="dwc:recordedBy" xlink:type="simple">Kostanjšek, RTŠB 2011</named-content>; sex: <named-content content-type="dwc:sex" xlink:type="simple">1 male</named-content>; <bold>Location:</bold> locationID: <named-content content-type="dwc:locationID" xlink:type="simple">SI05</named-content>; country: <named-content content-type="dwc:country" xlink:type="simple">Slovenia</named-content>; locality: <named-content content-type="dwc:locality" xlink:type="simple">Sv. Jurij ob Ščavnici</named-content>; minimumElevationInMeters: <named-content content-type="dwc:minimumElevationInMeters" xlink:type="simple">190</named-content>; maximumElevationInMeters: <named-content content-type="dwc:maximumElevationInMeters" xlink:type="simple">190</named-content>; decimalLatitude: <named-content content-type="dwc:decimalLatitude" xlink:type="simple">46.5509</named-content>; decimalLongitude: <named-content content-type="dwc:decimalLongitude" xlink:type="simple">16.0451</named-content>; <bold>Event:</bold> eventDate: <named-content content-type="dwc:eventDate" xlink:type="simple">2011-07-22</named-content>; habitat: <named-content content-type="dwc:habitat" xlink:type="simple">overgrown river channel</named-content></p>
              </list-item>
              <list-item>
                <label>Type status: Other material</label>
                <p><bold>Occurrence:</bold> recordedBy: <named-content content-type="dwc:recordedBy" xlink:type="simple">Čandek</named-content>; sex: <named-content content-type="dwc:sex" xlink:type="simple">1 female</named-content>; <bold>Location:</bold> locationID: <named-content content-type="dwc:locationID" xlink:type="simple">SI33</named-content>; country: <named-content content-type="dwc:country" xlink:type="simple">Slovenia</named-content>; locality: <named-content content-type="dwc:locality" xlink:type="simple">Ljubljana, Biotechnical faculty</named-content>; minimumElevationInMeters: <named-content content-type="dwc:minimumElevationInMeters" xlink:type="simple">297</named-content>; maximumElevationInMeters: <named-content content-type="dwc:maximumElevationInMeters" xlink:type="simple">297</named-content>; decimalLatitude: <named-content content-type="dwc:decimalLatitude" xlink:type="simple">46.0513</named-content>; decimalLongitude: <named-content content-type="dwc:decimalLongitude" xlink:type="simple">14.4700</named-content>; <bold>Event:</bold> eventDate: <named-content content-type="dwc:eventDate" xlink:type="simple">2012-05-09</named-content>; habitat: <named-content content-type="dwc:habitat" xlink:type="simple">house and surroundings</named-content></p>
              </list-item>
            </list>
          </tp:treatment-sec>
        </tp:taxon-treatment>
        <tp:taxon-treatment>
          <tp:treatment-meta>
            <kwd-group>
              <kwd><tp:taxon-name><tp:taxon-name-part taxon-name-part-type="species">subterraneus</tp:taxon-name-part></tp:taxon-name></kwd>
              <kwd><tp:taxon-name><tp:taxon-name-part taxon-name-part-type="genus">Zelotes</tp:taxon-name-part></tp:taxon-name></kwd>
              <kwd><tp:taxon-name><tp:taxon-name-part taxon-name-part-type="familia">Gnaphosidae</tp:taxon-name-part></tp:taxon-name></kwd>
              <kwd><tp:taxon-name><tp:taxon-name-part taxon-name-part-type="regnum">Animalia</tp:taxon-name-part></tp:taxon-name></kwd>
            </kwd-group>
          </tp:treatment-meta>
          <tp:nomenclature>
            <tp:taxon-name><tp:taxon-name-part taxon-name-part-type="genus">Zelotes</tp:taxon-name-part> <tp:taxon-name-part taxon-name-part-type="species">subterraneus</tp:taxon-name-part></tp:taxon-name>
            <tp:taxon-authority>(C. L. Koch, 1833)</tp:taxon-authority>
          </tp:nomenclature>
          <tp:treatment-sec sec-type="materials">
            <title>Materials</title>
            <list list-type="alpha-lower">
              <list-item>
                <label>Type status: Other material</label>
                <p><bold>Occurrence:</bold> recordedBy: <named-content content-type="dwc:recordedBy" xlink:type="simple">Kuntner, Gregorič, Čandek</named-content>; sex: <named-content content-type="dwc:sex" xlink:type="simple">2 females</named-content>; <bold>Location:</bold> locationID: <named-content content-type="dwc:locationID" xlink:type="simple">CH27</named-content>; country: <named-content content-type="dwc:country" xlink:type="simple">Switzerland</named-content>; locality: <named-content content-type="dwc:locality" xlink:type="simple">Grison Alps, road to Davos</named-content>; minimumElevationInMeters: <named-content content-type="dwc:minimumElevationInMeters" xlink:type="simple">1180</named-content>; maximumElevationInMeters: <named-content content-type="dwc:maximumElevationInMeters" xlink:type="simple">1180</named-content>; decimalLatitude: <named-content content-type="dwc:decimalLatitude" xlink:type="simple">46.6808</named-content>; decimalLongitude: <named-content content-type="dwc:decimalLongitude" xlink:type="simple">9.6557</named-content>; <bold>Event:</bold> eventDate: <named-content content-type="dwc:eventDate" xlink:type="simple">2011-07-15</named-content>; habitat: <named-content content-type="dwc:habitat" xlink:type="simple">roadside vegetation and forest edge</named-content></p>
              </list-item>
            </list>
          </tp:treatment-sec>
        </tp:taxon-treatment>
        <tp:taxon-treatment>
          <tp:treatment-meta>
            <kwd-group>
              <kwd><tp:taxon-name><tp:taxon-name-part taxon-name-part-type="familia">Hahniidae</tp:taxon-name-part></tp:taxon-name></kwd>
              <kwd><tp:taxon-name><tp:taxon-name-part taxon-name-part-type="regnum">Animalia</tp:taxon-name-part></tp:taxon-name></kwd>
            </kwd-group>
          </tp:treatment-meta>
          <tp:nomenclature>
            <tp:taxon-name><tp:taxon-name-part taxon-name-part-type="familia">Hahniidae</tp:taxon-name-part></tp:taxon-name>
            <tp:taxon-authority>Bertkau, 1878</tp:taxon-authority>
          </tp:nomenclature>
        </tp:taxon-treatment>
        <tp:taxon-treatment>
          <tp:treatment-meta>
            <kwd-group>
              <kwd><tp:taxon-name><tp:taxon-name-part taxon-name-part-type="species">elegans</tp:taxon-name-part></tp:taxon-name></kwd>
              <kwd><tp:taxon-name><tp:taxon-name-part taxon-name-part-type="genus">Antistea</tp:taxon-name-part></tp:taxon-name></kwd>
              <kwd><tp:taxon-name><tp:taxon-name-part taxon-name-part-type="familia">Hahniidae</tp:taxon-name-part></tp:taxon-name></kwd>
              <kwd><tp:taxon-name><tp:taxon-name-part taxon-name-part-type="regnum">Animalia</tp:taxon-name-part></tp:taxon-name></kwd>
            </kwd-group>
          </tp:treatment-meta>
          <tp:nomenclature>
            <tp:taxon-name><tp:taxon-name-part taxon-name-part-type="genus">Antistea</tp:taxon-name-part> <tp:taxon-name-part taxon-name-part-type="species">elegans</tp:taxon-name-part></tp:taxon-name>
            <tp:taxon-authority>(Blackwall, 1841)</tp:taxon-authority>
          </tp:nomenclature>
          <tp:treatment-sec sec-type="materials">
            <title>Materials</title>
            <list list-type="alpha-lower">
              <list-item>
                <label>Type status: Other material</label>
                <p><bold>Occurrence:</bold> recordedBy: <named-content content-type="dwc:recordedBy" xlink:type="simple">Kuntner, Gregorič, Čandek</named-content>; sex: <named-content content-type="dwc:sex" xlink:type="simple">3 females</named-content>; <bold>Location:</bold> locationID: <named-content content-type="dwc:locationID" xlink:type="simple">CH05</named-content>; country: <named-content content-type="dwc:country" xlink:type="simple">Switzerland</named-content>; locality: <named-content content-type="dwc:locality" xlink:type="simple">Bernese Alps, Gasteretal</named-content>; minimumElevationInMeters: <named-content content-type="dwc:minimumElevationInMeters" xlink:type="simple">1380</named-content>; maximumElevationInMeters: <named-content content-type="dwc:maximumElevationInMeters" xlink:type="simple">1380</named-content>; decimalLatitude: <named-content content-type="dwc:decimalLatitude" xlink:type="simple">46.4674</named-content>; decimalLongitude: <named-content content-type="dwc:decimalLongitude" xlink:type="simple">7.6640</named-content>; <bold>Event:</bold> eventDate: <named-content content-type="dwc:eventDate" xlink:type="simple">2011-07-07</named-content>; habitat: <named-content content-type="dwc:habitat" xlink:type="simple">river vegetation</named-content></p>
              </list-item>
            </list>
          </tp:treatment-sec>
        </tp:taxon-treatment>
        <tp:taxon-treatment>
          <tp:treatment-meta>
            <kwd-group>
              <kwd><tp:taxon-name><tp:taxon-name-part taxon-name-part-type="species">difficilis</tp:taxon-name-part></tp:taxon-name></kwd>
              <kwd><tp:taxon-name><tp:taxon-name-part taxon-name-part-type="genus">Hahnia</tp:taxon-name-part></tp:taxon-name></kwd>
              <kwd><tp:taxon-name><tp:taxon-name-part taxon-name-part-type="familia">Hahniidae</tp:taxon-name-part></tp:taxon-name></kwd>
              <kwd><tp:taxon-name><tp:taxon-name-part taxon-name-part-type="regnum">Animalia</tp:taxon-name-part></tp:taxon-name></kwd>
            </kwd-group>
          </tp:treatment-meta>
          <tp:nomenclature>
            <tp:taxon-name><tp:taxon-name-part taxon-name-part-type="genus">Hahnia</tp:taxon-name-part> <tp:taxon-name-part taxon-name-part-type="species">difficilis</tp:taxon-name-part></tp:taxon-name>
            <tp:taxon-authority>Harm, 1966</tp:taxon-authority>
          </tp:nomenclature>
          <tp:treatment-sec sec-type="materials">
            <title>Materials</title>
            <list list-type="alpha-lower">
              <list-item>
                <label>Type status: Other material</label>
                <p><bold>Occurrence:</bold> recordedBy: <named-content content-type="dwc:recordedBy" xlink:type="simple">Kuntner, Gregorič, Čandek</named-content>; sex: <named-content content-type="dwc:sex" xlink:type="simple">2 females</named-content>; <bold>Location:</bold> locationID: <named-content content-type="dwc:locationID" xlink:type="simple">CH03</named-content>; country: <named-content content-type="dwc:country" xlink:type="simple">Switzerland</named-content>; locality: <named-content content-type="dwc:locality" xlink:type="simple">Bernese Alps, Gasteretal</named-content>; minimumElevationInMeters: <named-content content-type="dwc:minimumElevationInMeters" xlink:type="simple">1520</named-content>; maximumElevationInMeters: <named-content content-type="dwc:maximumElevationInMeters" xlink:type="simple">1520</named-content>; decimalLatitude: <named-content content-type="dwc:decimalLatitude" xlink:type="simple">46.4498</named-content>; decimalLongitude: <named-content content-type="dwc:decimalLongitude" xlink:type="simple">7.7135</named-content>; <bold>Event:</bold> eventDate: <named-content content-type="dwc:eventDate" xlink:type="simple">2011-07-07</named-content>; habitat: <named-content content-type="dwc:habitat" xlink:type="simple">spruce forest</named-content></p>
              </list-item>
            </list>
          </tp:treatment-sec>
        </tp:taxon-treatment>
        <tp:taxon-treatment>
          <tp:treatment-meta>
            <kwd-group>
              <kwd><tp:taxon-name><tp:taxon-name-part taxon-name-part-type="familia">Linyphiidae</tp:taxon-name-part></tp:taxon-name></kwd>
              <kwd><tp:taxon-name><tp:taxon-name-part taxon-name-part-type="regnum">Animalia</tp:taxon-name-part></tp:taxon-name></kwd>
            </kwd-group>
          </tp:treatment-meta>
          <tp:nomenclature>
            <tp:taxon-name><tp:taxon-name-part taxon-name-part-type="familia">Linyphiidae</tp:taxon-name-part></tp:taxon-name>
            <tp:taxon-authority>Blackwall, 1859</tp:taxon-authority>
          </tp:nomenclature>
        </tp:taxon-treatment>
        <tp:taxon-treatment>
          <tp:treatment-meta>
            <kwd-group>
              <kwd><tp:taxon-name><tp:taxon-name-part taxon-name-part-type="species">expunctus</tp:taxon-name-part></tp:taxon-name></kwd>
              <kwd><tp:taxon-name><tp:taxon-name-part taxon-name-part-type="genus">Agnyphantes</tp:taxon-name-part></tp:taxon-name></kwd>
              <kwd><tp:taxon-name><tp:taxon-name-part taxon-name-part-type="familia">Linyphiidae</tp:taxon-name-part></tp:taxon-name></kwd>
              <kwd><tp:taxon-name><tp:taxon-name-part taxon-name-part-type="regnum">Animalia</tp:taxon-name-part></tp:taxon-name></kwd>
            </kwd-group>
          </tp:treatment-meta>
          <tp:nomenclature>
            <tp:taxon-name><tp:taxon-name-part taxon-name-part-type="genus">Agnyphantes</tp:taxon-name-part> <tp:taxon-name-part taxon-name-part-type="species">expunctus</tp:taxon-name-part></tp:taxon-name>
            <tp:taxon-authority>(O. P.-Cambridge, 1875)</tp:taxon-authority>
          </tp:nomenclature>
          <tp:treatment-sec sec-type="materials">
            <title>Materials</title>
            <list list-type="alpha-lower">
              <list-item>
                <label>Type status: Other material</label>
                <p><bold>Occurrence:</bold> recordedBy: <named-content content-type="dwc:recordedBy" xlink:type="simple">Kuntner, Gregorič, Čandek</named-content>; sex: <named-content content-type="dwc:sex" xlink:type="simple">3 males</named-content>; <bold>Location:</bold> locationID: <named-content content-type="dwc:locationID" xlink:type="simple">CH16</named-content>; country: <named-content content-type="dwc:country" xlink:type="simple">Switzerland</named-content>; locality: <named-content content-type="dwc:locality" xlink:type="simple">Engadin, Silvaplana</named-content>; minimumElevationInMeters: <named-content content-type="dwc:minimumElevationInMeters" xlink:type="simple">1930</named-content>; maximumElevationInMeters: <named-content content-type="dwc:maximumElevationInMeters" xlink:type="simple">1930</named-content>; decimalLatitude: <named-content content-type="dwc:decimalLatitude" xlink:type="simple">46.4667</named-content>; decimalLongitude: <named-content content-type="dwc:decimalLongitude" xlink:type="simple">9.7946</named-content>; <bold>Event:</bold> eventDate: <named-content content-type="dwc:eventDate" xlink:type="simple">2011-07-11</named-content>; habitat: <named-content content-type="dwc:habitat" xlink:type="simple">Larix and Pinus forest</named-content></p>
              </list-item>
              <list-item>
                <label>Type status: Other material</label>
                <p><bold>Occurrence:</bold> recordedBy: <named-content content-type="dwc:recordedBy" xlink:type="simple">Kuntner, Gregorič, Čandek</named-content>; sex: <named-content content-type="dwc:sex" xlink:type="simple">6 females, 9 males</named-content>; <bold>Location:</bold> locationID: <named-content content-type="dwc:locationID" xlink:type="simple">CH23</named-content>; country: <named-content content-type="dwc:country" xlink:type="simple">Switzerland</named-content>; locality: <named-content content-type="dwc:locality" xlink:type="simple">Grison Alps, Alp Flix, Salategnas</named-content>; minimumElevationInMeters: <named-content content-type="dwc:minimumElevationInMeters" xlink:type="simple">1900</named-content>; maximumElevationInMeters: <named-content content-type="dwc:maximumElevationInMeters" xlink:type="simple">1900</named-content>; decimalLatitude: <named-content content-type="dwc:decimalLatitude" xlink:type="simple">46.5141</named-content>; decimalLongitude: <named-content content-type="dwc:decimalLongitude" xlink:type="simple">9.6448</named-content>; <bold>Event:</bold> eventDate: <named-content content-type="dwc:eventDate" xlink:type="simple">2011-07-12</named-content>; habitat: <named-content content-type="dwc:habitat" xlink:type="simple">forest opening, grass and shrubs</named-content></p>
              </list-item>
              <list-item>
                <label>Type status: Other material</label>
                <p><bold>Occurrence:</bold> recordedBy: <named-content content-type="dwc:recordedBy" xlink:type="simple">Kuntner, Gregorič, Čandek</named-content>; sex: <named-content content-type="dwc:sex" xlink:type="simple">5 females, 5 males</named-content>; <bold>Location:</bold> locationID: <named-content content-type="dwc:locationID" xlink:type="simple">CH32</named-content>; country: <named-content content-type="dwc:country" xlink:type="simple">Switzerland</named-content>; locality: <named-content content-type="dwc:locality" xlink:type="simple">Grison Alps, Alp Flix, Salategnas</named-content>; minimumElevationInMeters: <named-content content-type="dwc:minimumElevationInMeters" xlink:type="simple">1955</named-content>; maximumElevationInMeters: <named-content content-type="dwc:maximumElevationInMeters" xlink:type="simple">1955</named-content>; decimalLatitude: <named-content content-type="dwc:decimalLatitude" xlink:type="simple">46.5203</named-content>; decimalLongitude: <named-content content-type="dwc:decimalLongitude" xlink:type="simple">9.6458</named-content>; <bold>Event:</bold> eventDate: <named-content content-type="dwc:eventDate" xlink:type="simple">2011-07-16</named-content>; habitat: <named-content content-type="dwc:habitat" xlink:type="simple">timberline forest, moss</named-content></p>
              </list-item>
            </list>
          </tp:treatment-sec>
        </tp:taxon-treatment>
        <tp:taxon-treatment>
          <tp:treatment-meta>
            <kwd-group>
              <kwd><tp:taxon-name><tp:taxon-name-part taxon-name-part-type="species">cauta</tp:taxon-name-part></tp:taxon-name></kwd>
              <kwd><tp:taxon-name><tp:taxon-name-part taxon-name-part-type="genus">Agyneta</tp:taxon-name-part></tp:taxon-name></kwd>
              <kwd><tp:taxon-name><tp:taxon-name-part taxon-name-part-type="familia">Linyphiidae</tp:taxon-name-part></tp:taxon-name></kwd>
              <kwd><tp:taxon-name><tp:taxon-name-part taxon-name-part-type="regnum">Animalia</tp:taxon-name-part></tp:taxon-name></kwd>
            </kwd-group>
          </tp:treatment-meta>
          <tp:nomenclature>
            <tp:taxon-name><tp:taxon-name-part taxon-name-part-type="genus">Agyneta</tp:taxon-name-part> <tp:taxon-name-part taxon-name-part-type="species">cauta</tp:taxon-name-part></tp:taxon-name>
            <tp:taxon-authority>(O. P.-Cambridge, 1902)</tp:taxon-authority>
          </tp:nomenclature>
          <tp:treatment-sec sec-type="materials">
            <title>Materials</title>
            <list list-type="alpha-lower">
              <list-item>
                <label>Type status: Other material</label>
                <p><bold>Occurrence:</bold> recordedBy: <named-content content-type="dwc:recordedBy" xlink:type="simple">Kuntner, Gregorič, Čandek</named-content>; sex: <named-content content-type="dwc:sex" xlink:type="simple">1 female</named-content>; <bold>Location:</bold> locationID: <named-content content-type="dwc:locationID" xlink:type="simple">CH02</named-content>; country: <named-content content-type="dwc:country" xlink:type="simple">Switzerland</named-content>; locality: <named-content content-type="dwc:locality" xlink:type="simple">Bernese Alps, Gasteretal</named-content>; minimumElevationInMeters: <named-content content-type="dwc:minimumElevationInMeters" xlink:type="simple">1698</named-content>; maximumElevationInMeters: <named-content content-type="dwc:maximumElevationInMeters" xlink:type="simple">1698</named-content>; decimalLatitude: <named-content content-type="dwc:decimalLatitude" xlink:type="simple">46.4486</named-content>; decimalLongitude: <named-content content-type="dwc:decimalLongitude" xlink:type="simple">7.7438</named-content>; <bold>Event:</bold> eventDate: <named-content content-type="dwc:eventDate" xlink:type="simple">2011-07-07</named-content>; habitat: <named-content content-type="dwc:habitat" xlink:type="simple">spruce thicket and grass</named-content></p>
              </list-item>
              <list-item>
                <label>Type status: Other material</label>
                <p><bold>Occurrence:</bold> recordedBy: <named-content content-type="dwc:recordedBy" xlink:type="simple">Kuntner, Gregorič, Čandek</named-content>; sex: <named-content content-type="dwc:sex" xlink:type="simple">4 females</named-content>; <bold>Location:</bold> locationID: <named-content content-type="dwc:locationID" xlink:type="simple">CH09</named-content>; country: <named-content content-type="dwc:country" xlink:type="simple">Switzerland</named-content>; locality: <named-content content-type="dwc:locality" xlink:type="simple">Pennine Alps, Mattertal</named-content>; minimumElevationInMeters: <named-content content-type="dwc:minimumElevationInMeters" xlink:type="simple">1447</named-content>; maximumElevationInMeters: <named-content content-type="dwc:maximumElevationInMeters" xlink:type="simple">1447</named-content>; decimalLatitude: <named-content content-type="dwc:decimalLatitude" xlink:type="simple">46.0976</named-content>; decimalLongitude: <named-content content-type="dwc:decimalLongitude" xlink:type="simple">7.7789</named-content>; <bold>Event:</bold> eventDate: <named-content content-type="dwc:eventDate" xlink:type="simple">2011-07-08</named-content>; habitat: <named-content content-type="dwc:habitat" xlink:type="simple">forest and meadow near river</named-content></p>
              </list-item>
              <list-item>
                <label>Type status: Other material</label>
                <p><bold>Occurrence:</bold> recordedBy: <named-content content-type="dwc:recordedBy" xlink:type="simple">Kuntner, Gregorič, Čandek</named-content>; sex: <named-content content-type="dwc:sex" xlink:type="simple">1 female</named-content>; <bold>Location:</bold> locationID: <named-content content-type="dwc:locationID" xlink:type="simple">CH25</named-content>; country: <named-content content-type="dwc:country" xlink:type="simple">Switzerland</named-content>; locality: <named-content content-type="dwc:locality" xlink:type="simple">Grison Alps, Alp Flix, Salategnas</named-content>; minimumElevationInMeters: <named-content content-type="dwc:minimumElevationInMeters" xlink:type="simple">1950</named-content>; maximumElevationInMeters: <named-content content-type="dwc:maximumElevationInMeters" xlink:type="simple">1950</named-content>; decimalLatitude: <named-content content-type="dwc:decimalLatitude" xlink:type="simple">46.5159</named-content>; decimalLongitude: <named-content content-type="dwc:decimalLongitude" xlink:type="simple">9.6496</named-content>; <bold>Event:</bold> eventDate: <named-content content-type="dwc:eventDate" xlink:type="simple">2011-07-12/16</named-content>; habitat: <named-content content-type="dwc:habitat" xlink:type="simple">meadow and shrubs at stream</named-content></p>
              </list-item>
            </list>
          </tp:treatment-sec>
        </tp:taxon-treatment>
        <tp:taxon-treatment>
          <tp:treatment-meta>
            <kwd-group>
              <kwd><tp:taxon-name><tp:taxon-name-part taxon-name-part-type="species">conigera</tp:taxon-name-part></tp:taxon-name></kwd>
              <kwd><tp:taxon-name><tp:taxon-name-part taxon-name-part-type="genus">Agyneta</tp:taxon-name-part></tp:taxon-name></kwd>
              <kwd><tp:taxon-name><tp:taxon-name-part taxon-name-part-type="familia">Linyphiidae</tp:taxon-name-part></tp:taxon-name></kwd>
              <kwd><tp:taxon-name><tp:taxon-name-part taxon-name-part-type="regnum">Animalia</tp:taxon-name-part></tp:taxon-name></kwd>
            </kwd-group>
          </tp:treatment-meta>
          <tp:nomenclature>
            <tp:taxon-name><tp:taxon-name-part taxon-name-part-type="genus">Agyneta</tp:taxon-name-part> <tp:taxon-name-part taxon-name-part-type="species">conigera</tp:taxon-name-part></tp:taxon-name>
            <tp:taxon-authority>(O. P.-Cambridge, 1863)</tp:taxon-authority>
          </tp:nomenclature>
          <tp:treatment-sec sec-type="materials">
            <title>Materials</title>
            <list list-type="alpha-lower">
              <list-item>
                <label>Type status: Other material</label>
                <p><bold>Occurrence:</bold> recordedBy: <named-content content-type="dwc:recordedBy" xlink:type="simple">Kuntner, Gregorič, Čandek</named-content>; sex: <named-content content-type="dwc:sex" xlink:type="simple">1 male</named-content>; <bold>Location:</bold> locationID: <named-content content-type="dwc:locationID" xlink:type="simple">CH02</named-content>; country: <named-content content-type="dwc:country" xlink:type="simple">Switzerland</named-content>; locality: <named-content content-type="dwc:locality" xlink:type="simple">Bernese Alps, Gasteretal</named-content>; minimumElevationInMeters: <named-content content-type="dwc:minimumElevationInMeters" xlink:type="simple">1698</named-content>; maximumElevationInMeters: <named-content content-type="dwc:maximumElevationInMeters" xlink:type="simple">1698</named-content>; decimalLatitude: <named-content content-type="dwc:decimalLatitude" xlink:type="simple">46.4486</named-content>; decimalLongitude: <named-content content-type="dwc:decimalLongitude" xlink:type="simple">7.7438</named-content>; <bold>Event:</bold> eventDate: <named-content content-type="dwc:eventDate" xlink:type="simple">2011-07-07</named-content>; habitat: <named-content content-type="dwc:habitat" xlink:type="simple">spruce thicket and grass</named-content></p>
              </list-item>
            </list>
          </tp:treatment-sec>
        </tp:taxon-treatment>
<!-- Page 25: Bolyphantes alticeps (Sundevall, 1833) should read Bolyphantes cf. alticeps (Sundevall, 1833) -->
        <tp:taxon-treatment>
          <tp:treatment-meta>
            <kwd-group>
              <kwd><tp:taxon-name><tp:taxon-name-part taxon-name-part-type="species">cf. alticeps</tp:taxon-name-part></tp:taxon-name></kwd>
              <kwd><tp:taxon-name><tp:taxon-name-part taxon-name-part-type="genus">Bolyphantes</tp:taxon-name-part></tp:taxon-name></kwd>
              <kwd><tp:taxon-name><tp:taxon-name-part taxon-name-part-type="familia">Linyphiidae</tp:taxon-name-part></tp:taxon-name></kwd>
              <kwd><tp:taxon-name><tp:taxon-name-part taxon-name-part-type="regnum">Animalia</tp:taxon-name-part></tp:taxon-name></kwd>
            </kwd-group>
          </tp:treatment-meta>
          <tp:nomenclature>
            <tp:taxon-name><tp:taxon-name-part taxon-name-part-type="genus">Bolyphantes</tp:taxon-name-part> <tp:taxon-name-part taxon-name-part-type="species">cf. alticeps</tp:taxon-name-part></tp:taxon-name>
            <tp:taxon-authority>(Sundevall, 1833)</tp:taxon-authority>
          </tp:nomenclature>
          <tp:treatment-sec sec-type="materials">
            <title>Materials</title>
            <list list-type="alpha-lower">
              <list-item>
                <label>Type status: Other material</label>
                <p><bold>Occurrence:</bold> recordedBy: <named-content content-type="dwc:recordedBy" xlink:type="simple">Kuntner, Gregorič, Čandek</named-content>; sex: <named-content content-type="dwc:sex" xlink:type="simple">1 female</named-content>; <bold>Location:</bold> locationID: <named-content content-type="dwc:locationID" xlink:type="simple">CH31</named-content>; country: <named-content content-type="dwc:country" xlink:type="simple">Switzerland</named-content>; locality: <named-content content-type="dwc:locality" xlink:type="simple">Grison Alps, Alp Flix - Lai Neir</named-content>; minimumElevationInMeters: <named-content content-type="dwc:minimumElevationInMeters" xlink:type="simple">1910</named-content>; maximumElevationInMeters: <named-content content-type="dwc:maximumElevationInMeters" xlink:type="simple">1910</named-content>; decimalLatitude: <named-content content-type="dwc:decimalLatitude" xlink:type="simple">46.5343</named-content>; decimalLongitude: <named-content content-type="dwc:decimalLongitude" xlink:type="simple">9.6375</named-content>; <bold>Event:</bold> eventDate: <named-content content-type="dwc:eventDate" xlink:type="simple">2011-07-16</named-content>; habitat: <named-content content-type="dwc:habitat" xlink:type="simple">lake and swamp around forest</named-content></p>
              </list-item>
            </list>
          </tp:treatment-sec>
        </tp:taxon-treatment>
<!-- Page 26: Bolyphantes luteolus (Blackwall, 1833) should read Bolyphantes cf. luteolus (Blackwall, 1833)
 -->        <tp:taxon-treatment>
          <tp:treatment-meta>
            <kwd-group>
              <kwd><tp:taxon-name><tp:taxon-name-part taxon-name-part-type="species">cf. luteolus</tp:taxon-name-part></tp:taxon-name></kwd>
              <kwd><tp:taxon-name><tp:taxon-name-part taxon-name-part-type="genus">Bolyphantes</tp:taxon-name-part></tp:taxon-name></kwd>
              <kwd><tp:taxon-name><tp:taxon-name-part taxon-name-part-type="familia">Linyphiidae</tp:taxon-name-part></tp:taxon-name></kwd>
              <kwd><tp:taxon-name><tp:taxon-name-part taxon-name-part-type="regnum">Animalia</tp:taxon-name-part></tp:taxon-name></kwd>
            </kwd-group>
          </tp:treatment-meta>
          <tp:nomenclature>
            <tp:taxon-name><tp:taxon-name-part taxon-name-part-type="genus">Bolyphantes</tp:taxon-name-part> <tp:taxon-name-part taxon-name-part-type="species">cf. luteolus</tp:taxon-name-part></tp:taxon-name>
            <tp:taxon-authority>(Blackwall, 1833)</tp:taxon-authority>
          </tp:nomenclature>
          <tp:treatment-sec sec-type="materials">
            <title>Materials</title>
            <list list-type="alpha-lower">
              <list-item>
                <label>Type status: Other material</label>
                <p><bold>Occurrence:</bold> recordedBy: <named-content content-type="dwc:recordedBy" xlink:type="simple">Kuntner, Gregorič, Čandek</named-content>; sex: <named-content content-type="dwc:sex" xlink:type="simple">1 female</named-content>; <bold>Location:</bold> locationID: <named-content content-type="dwc:locationID" xlink:type="simple">CH13</named-content>; country: <named-content content-type="dwc:country" xlink:type="simple">Switzerland</named-content>; locality: <named-content content-type="dwc:locality" xlink:type="simple">Bernese Alps, Sustenpass</named-content>; minimumElevationInMeters: <named-content content-type="dwc:minimumElevationInMeters" xlink:type="simple">2040</named-content>; maximumElevationInMeters: <named-content content-type="dwc:maximumElevationInMeters" xlink:type="simple">2040</named-content>; decimalLatitude: <named-content content-type="dwc:decimalLatitude" xlink:type="simple">46.7330</named-content>; decimalLongitude: <named-content content-type="dwc:decimalLongitude" xlink:type="simple">8.4324</named-content>; <bold>Event:</bold> eventDate: <named-content content-type="dwc:eventDate" xlink:type="simple">2011-07-10</named-content>; habitat: <named-content content-type="dwc:habitat" xlink:type="simple">alpine grassland and shrubs</named-content></p>
              </list-item>
              <list-item>
                <label>Type status: Other material</label>
                <p><bold>Occurrence:</bold> recordedBy: <named-content content-type="dwc:recordedBy" xlink:type="simple">Kuntner, Gregorič, Čandek</named-content>; sex: <named-content content-type="dwc:sex" xlink:type="simple">1 female</named-content>; <bold>Location:</bold> locationID: <named-content content-type="dwc:locationID" xlink:type="simple">CH31</named-content>; country: <named-content content-type="dwc:country" xlink:type="simple">Switzerland</named-content>; locality: <named-content content-type="dwc:locality" xlink:type="simple">Grison Alps, Alp Flix - Lai Neir</named-content>; minimumElevationInMeters: <named-content content-type="dwc:minimumElevationInMeters" xlink:type="simple">1910</named-content>; maximumElevationInMeters: <named-content content-type="dwc:maximumElevationInMeters" xlink:type="simple">1910</named-content>; decimalLatitude: <named-content content-type="dwc:decimalLatitude" xlink:type="simple">46.5343</named-content>; decimalLongitude: <named-content content-type="dwc:decimalLongitude" xlink:type="simple">9.6375</named-content>; <bold>Event:</bold> eventDate: <named-content content-type="dwc:eventDate" xlink:type="simple">2011-07-16</named-content>; habitat: <named-content content-type="dwc:habitat" xlink:type="simple">lake and swamp around forest</named-content></p>
              </list-item>
            </list>
          </tp:treatment-sec>
        </tp:taxon-treatment>
        <tp:taxon-treatment>
          <tp:treatment-meta>
            <kwd-group>
              <kwd><tp:taxon-name><tp:taxon-name-part taxon-name-part-type="species">avicula</tp:taxon-name-part></tp:taxon-name></kwd>
              <kwd><tp:taxon-name><tp:taxon-name-part taxon-name-part-type="genus">Caracladus</tp:taxon-name-part></tp:taxon-name></kwd>
              <kwd><tp:taxon-name><tp:taxon-name-part taxon-name-part-type="familia">Linyphiidae</tp:taxon-name-part></tp:taxon-name></kwd>
              <kwd><tp:taxon-name><tp:taxon-name-part taxon-name-part-type="regnum">Animalia</tp:taxon-name-part></tp:taxon-name></kwd>
            </kwd-group>
          </tp:treatment-meta>
          <tp:nomenclature>
            <tp:taxon-name><tp:taxon-name-part taxon-name-part-type="genus">Caracladus</tp:taxon-name-part> <tp:taxon-name-part taxon-name-part-type="species">avicula</tp:taxon-name-part></tp:taxon-name>
            <tp:taxon-authority>(L. Koch, 1869)</tp:taxon-authority>
          </tp:nomenclature>
          <tp:treatment-sec sec-type="materials">
            <title>Materials</title>
            <list list-type="alpha-lower">
              <list-item>
                <label>Type status: Other material</label>
                <p><bold>Occurrence:</bold> recordedBy: <named-content content-type="dwc:recordedBy" xlink:type="simple">Kuntner, Gregorič, Čandek</named-content>; sex: <named-content content-type="dwc:sex" xlink:type="simple">1 female</named-content>; <bold>Location:</bold> locationID: <named-content content-type="dwc:locationID" xlink:type="simple">CH24</named-content>; country: <named-content content-type="dwc:country" xlink:type="simple">Switzerland</named-content>; locality: <named-content content-type="dwc:locality" xlink:type="simple">Grison Alps, Alp Flix, Salategnas</named-content>; minimumElevationInMeters: <named-content content-type="dwc:minimumElevationInMeters" xlink:type="simple">1830</named-content>; maximumElevationInMeters: <named-content content-type="dwc:maximumElevationInMeters" xlink:type="simple">1830</named-content>; decimalLatitude: <named-content content-type="dwc:decimalLatitude" xlink:type="simple">46.5131</named-content>; decimalLongitude: <named-content content-type="dwc:decimalLongitude" xlink:type="simple">9.6430</named-content>; <bold>Event:</bold> eventDate: <named-content content-type="dwc:eventDate" xlink:type="simple">2011-07-12</named-content>; habitat: <named-content content-type="dwc:habitat" xlink:type="simple">meadow and forest</named-content></p>
              </list-item>
              <list-item>
                <label>Type status: Other material</label>
                <p><bold>Occurrence:</bold> recordedBy: <named-content content-type="dwc:recordedBy" xlink:type="simple">Kuntner, Gregorič, Čandek</named-content>; sex: <named-content content-type="dwc:sex" xlink:type="simple">4 females, 1 male</named-content>; <bold>Location:</bold> locationID: <named-content content-type="dwc:locationID" xlink:type="simple">CH32</named-content>; country: <named-content content-type="dwc:country" xlink:type="simple">Switzerland</named-content>; locality: <named-content content-type="dwc:locality" xlink:type="simple">Grison Alps, Alp Flix, Salategnas</named-content>; minimumElevationInMeters: <named-content content-type="dwc:minimumElevationInMeters" xlink:type="simple">1955</named-content>; maximumElevationInMeters: <named-content content-type="dwc:maximumElevationInMeters" xlink:type="simple">1955</named-content>; decimalLatitude: <named-content content-type="dwc:decimalLatitude" xlink:type="simple">46.5203</named-content>; decimalLongitude: <named-content content-type="dwc:decimalLongitude" xlink:type="simple">9.6458</named-content>; <bold>Event:</bold> eventDate: <named-content content-type="dwc:eventDate" xlink:type="simple">2011-07-16</named-content>; habitat: <named-content content-type="dwc:habitat" xlink:type="simple">timberline forest, moss</named-content></p>
              </list-item>
            </list>
          </tp:treatment-sec>
        </tp:taxon-treatment>
        <tp:taxon-treatment>
          <tp:treatment-meta>
            <kwd-group>
              <kwd><tp:taxon-name><tp:taxon-name-part taxon-name-part-type="species">zamoniensis</tp:taxon-name-part></tp:taxon-name></kwd>
              <kwd><tp:taxon-name><tp:taxon-name-part taxon-name-part-type="genus">Caracladus</tp:taxon-name-part></tp:taxon-name></kwd>
              <kwd><tp:taxon-name><tp:taxon-name-part taxon-name-part-type="familia">Linyphiidae</tp:taxon-name-part></tp:taxon-name></kwd>
              <kwd><tp:taxon-name><tp:taxon-name-part taxon-name-part-type="regnum">Animalia</tp:taxon-name-part></tp:taxon-name></kwd>
            </kwd-group>
          </tp:treatment-meta>
          <tp:nomenclature>
            <tp:taxon-name><tp:taxon-name-part taxon-name-part-type="genus">Caracladus</tp:taxon-name-part> <tp:taxon-name-part taxon-name-part-type="species">zamoniensis</tp:taxon-name-part></tp:taxon-name>
            <tp:taxon-authority>Frick &amp; Muff, 2009</tp:taxon-authority>
          </tp:nomenclature>
          <tp:treatment-sec sec-type="materials">
            <title>Materials</title>
            <list list-type="alpha-lower">
              <list-item>
                <label>Type status: Other material</label>
                <p><bold>Occurrence:</bold> recordedBy: <named-content content-type="dwc:recordedBy" xlink:type="simple">Kuntner, Gregorič, Čandek</named-content>; sex: <named-content content-type="dwc:sex" xlink:type="simple">1 female</named-content>; <bold>Location:</bold> locationID: <named-content content-type="dwc:locationID" xlink:type="simple">CH03</named-content>; country: <named-content content-type="dwc:country" xlink:type="simple">Switzerland</named-content>; locality: <named-content content-type="dwc:locality" xlink:type="simple">Bernese Alps, Gasteretal</named-content>; minimumElevationInMeters: <named-content content-type="dwc:minimumElevationInMeters" xlink:type="simple">1520</named-content>; maximumElevationInMeters: <named-content content-type="dwc:maximumElevationInMeters" xlink:type="simple">1520</named-content>; decimalLatitude: <named-content content-type="dwc:decimalLatitude" xlink:type="simple">46.4498</named-content>; decimalLongitude: <named-content content-type="dwc:decimalLongitude" xlink:type="simple">7.7135</named-content>; <bold>Event:</bold> eventDate: <named-content content-type="dwc:eventDate" xlink:type="simple">2011-07-07</named-content>; habitat: <named-content content-type="dwc:habitat" xlink:type="simple">spruce forest</named-content></p>
              </list-item>
              <list-item>
                <label>Type status: Other material</label>
                <p><bold>Occurrence:</bold> recordedBy: <named-content content-type="dwc:recordedBy" xlink:type="simple">Kuntner, Gregorič, Čandek</named-content>; sex: <named-content content-type="dwc:sex" xlink:type="simple">3 females</named-content>; <bold>Location:</bold> locationID: <named-content content-type="dwc:locationID" xlink:type="simple">CH18</named-content>; country: <named-content content-type="dwc:country" xlink:type="simple">Switzerland</named-content>; locality: <named-content content-type="dwc:locality" xlink:type="simple">Grison Alps, Alp Flix, Salategnas</named-content>; minimumElevationInMeters: <named-content content-type="dwc:minimumElevationInMeters" xlink:type="simple">1900</named-content>; maximumElevationInMeters: <named-content content-type="dwc:maximumElevationInMeters" xlink:type="simple">1900</named-content>; decimalLatitude: <named-content content-type="dwc:decimalLatitude" xlink:type="simple">46.5166</named-content>; decimalLongitude: <named-content content-type="dwc:decimalLongitude" xlink:type="simple">9.6523</named-content>; <bold>Event:</bold> eventDate: <named-content content-type="dwc:eventDate" xlink:type="simple">2011-07-12/19</named-content>; habitat: <named-content content-type="dwc:habitat" xlink:type="simple">around house</named-content></p>
              </list-item>
            </list>
          </tp:treatment-sec>
        </tp:taxon-treatment>
        <tp:taxon-treatment>
          <tp:treatment-meta>
            <kwd-group>
              <kwd><tp:taxon-name><tp:taxon-name-part taxon-name-part-type="species">pabulator</tp:taxon-name-part></tp:taxon-name></kwd>
              <kwd><tp:taxon-name><tp:taxon-name-part taxon-name-part-type="genus">Centromerus</tp:taxon-name-part></tp:taxon-name></kwd>
              <kwd><tp:taxon-name><tp:taxon-name-part taxon-name-part-type="familia">Linyphiidae</tp:taxon-name-part></tp:taxon-name></kwd>
              <kwd><tp:taxon-name><tp:taxon-name-part taxon-name-part-type="regnum">Animalia</tp:taxon-name-part></tp:taxon-name></kwd>
            </kwd-group>
          </tp:treatment-meta>
          <tp:nomenclature>
            <tp:taxon-name><tp:taxon-name-part taxon-name-part-type="genus">Centromerus</tp:taxon-name-part> <tp:taxon-name-part taxon-name-part-type="species">pabulator</tp:taxon-name-part></tp:taxon-name>
            <tp:taxon-authority>(O. P.-Cambridge, 1875)</tp:taxon-authority>
          </tp:nomenclature>
          <tp:treatment-sec sec-type="materials">
            <title>Materials</title>
            <list list-type="alpha-lower">
              <list-item>
                <label>Type status: Other material</label>
                <p><bold>Occurrence:</bold> recordedBy: <named-content content-type="dwc:recordedBy" xlink:type="simple">Kuntner, Gregorič, Čandek</named-content>; sex: <named-content content-type="dwc:sex" xlink:type="simple">1 female</named-content>; <bold>Location:</bold> locationID: <named-content content-type="dwc:locationID" xlink:type="simple">CH12</named-content>; country: <named-content content-type="dwc:country" xlink:type="simple">Switzerland</named-content>; locality: <named-content content-type="dwc:locality" xlink:type="simple">Bernese Alps, Nessental</named-content>; minimumElevationInMeters: <named-content content-type="dwc:minimumElevationInMeters" xlink:type="simple">930</named-content>; maximumElevationInMeters: <named-content content-type="dwc:maximumElevationInMeters" xlink:type="simple">930</named-content>; decimalLatitude: <named-content content-type="dwc:decimalLatitude" xlink:type="simple">46.7213</named-content>; decimalLongitude: <named-content content-type="dwc:decimalLongitude" xlink:type="simple">8.3039</named-content>; <bold>Event:</bold> eventDate: <named-content content-type="dwc:eventDate" xlink:type="simple">2011-07-10</named-content>; habitat: <named-content content-type="dwc:habitat" xlink:type="simple">grassland and loan trees</named-content></p>
              </list-item>
              <list-item>
                <label>Type status: Other material</label>
                <p><bold>Occurrence:</bold> recordedBy: <named-content content-type="dwc:recordedBy" xlink:type="simple">Kuntner, Gregorič, Čandek</named-content>; sex: <named-content content-type="dwc:sex" xlink:type="simple">1 female</named-content>; <bold>Location:</bold> locationID: <named-content content-type="dwc:locationID" xlink:type="simple">CH21</named-content>; country: <named-content content-type="dwc:country" xlink:type="simple">Switzerland</named-content>; locality: <named-content content-type="dwc:locality" xlink:type="simple">Grison Alps, Alp Flix, Salategnas</named-content>; minimumElevationInMeters: <named-content content-type="dwc:minimumElevationInMeters" xlink:type="simple">1970</named-content>; maximumElevationInMeters: <named-content content-type="dwc:maximumElevationInMeters" xlink:type="simple">1970</named-content>; decimalLatitude: <named-content content-type="dwc:decimalLatitude" xlink:type="simple">46.5194</named-content>; decimalLongitude: <named-content content-type="dwc:decimalLongitude" xlink:type="simple">9.6490</named-content>; <bold>Event:</bold> eventDate: <named-content content-type="dwc:eventDate" xlink:type="simple">2011-07-12</named-content>; habitat: <named-content content-type="dwc:habitat" xlink:type="simple">swamp grazed vegetation</named-content></p>
              </list-item>
              <list-item>
                <label>Type status: Other material</label>
                <p><bold>Occurrence:</bold> recordedBy: <named-content content-type="dwc:recordedBy" xlink:type="simple">Kuntner, Gregorič, Čandek</named-content>; sex: <named-content content-type="dwc:sex" xlink:type="simple">3 females</named-content>; <bold>Location:</bold> locationID: <named-content content-type="dwc:locationID" xlink:type="simple">CH26</named-content>; country: <named-content content-type="dwc:country" xlink:type="simple">Switzerland</named-content>; locality: <named-content content-type="dwc:locality" xlink:type="simple">Grison Alps, Alp Flix, Salategnas</named-content>; minimumElevationInMeters: <named-content content-type="dwc:minimumElevationInMeters" xlink:type="simple">1987</named-content>; maximumElevationInMeters: <named-content content-type="dwc:maximumElevationInMeters" xlink:type="simple">1987</named-content>; decimalLatitude: <named-content content-type="dwc:decimalLatitude" xlink:type="simple">46.5166</named-content>; decimalLongitude: <named-content content-type="dwc:decimalLongitude" xlink:type="simple">9.6516</named-content>; <bold>Event:</bold> eventDate: <named-content content-type="dwc:eventDate" xlink:type="simple">2011-07-14</named-content>; habitat: <named-content content-type="dwc:habitat" xlink:type="simple">grassland</named-content></p>
              </list-item>
            </list>
          </tp:treatment-sec>
        </tp:taxon-treatment>
        <tp:taxon-treatment>
          <tp:treatment-meta>
            <kwd-group>
              <kwd><tp:taxon-name><tp:taxon-name-part taxon-name-part-type="species">subalpinus</tp:taxon-name-part></tp:taxon-name></kwd>
              <kwd><tp:taxon-name><tp:taxon-name-part taxon-name-part-type="genus">Centromerus</tp:taxon-name-part></tp:taxon-name></kwd>
              <kwd><tp:taxon-name><tp:taxon-name-part taxon-name-part-type="familia">Linyphiidae</tp:taxon-name-part></tp:taxon-name></kwd>
              <kwd><tp:taxon-name><tp:taxon-name-part taxon-name-part-type="regnum">Animalia</tp:taxon-name-part></tp:taxon-name></kwd>
            </kwd-group>
          </tp:treatment-meta>
          <tp:nomenclature>
            <tp:taxon-name><tp:taxon-name-part taxon-name-part-type="genus">Centromerus</tp:taxon-name-part> <tp:taxon-name-part taxon-name-part-type="species">subalpinus</tp:taxon-name-part></tp:taxon-name>
            <tp:taxon-authority>Lessert, 1907</tp:taxon-authority>
          </tp:nomenclature>
          <tp:treatment-sec sec-type="materials">
            <title>Materials</title>
            <list list-type="alpha-lower">
              <list-item>
                <label>Type status: Other material</label>
                <p><bold>Occurrence:</bold> recordedBy: <named-content content-type="dwc:recordedBy" xlink:type="simple">Kuntner, Gregorič, Čandek</named-content>; sex: <named-content content-type="dwc:sex" xlink:type="simple">1 female</named-content>; <bold>Location:</bold> locationID: <named-content content-type="dwc:locationID" xlink:type="simple">CH21</named-content>; country: <named-content content-type="dwc:country" xlink:type="simple">Switzerland</named-content>; locality: <named-content content-type="dwc:locality" xlink:type="simple">Grison Alps, Alp Flix, Salategnas</named-content>; minimumElevationInMeters: <named-content content-type="dwc:minimumElevationInMeters" xlink:type="simple">1970</named-content>; maximumElevationInMeters: <named-content content-type="dwc:maximumElevationInMeters" xlink:type="simple">1970</named-content>; decimalLatitude: <named-content content-type="dwc:decimalLatitude" xlink:type="simple">46.5194</named-content>; decimalLongitude: <named-content content-type="dwc:decimalLongitude" xlink:type="simple">9.6490</named-content>; <bold>Event:</bold> eventDate: <named-content content-type="dwc:eventDate" xlink:type="simple">2011-07-12</named-content>; habitat: <named-content content-type="dwc:habitat" xlink:type="simple">swamp grazed vegetation</named-content></p>
              </list-item>
              <list-item>
                <label>Type status: Other material</label>
                <p><bold>Occurrence:</bold> recordedBy: <named-content content-type="dwc:recordedBy" xlink:type="simple">Kuntner, Gregorič, Čandek</named-content>; sex: <named-content content-type="dwc:sex" xlink:type="simple">1 female</named-content>; <bold>Location:</bold> locationID: <named-content content-type="dwc:locationID" xlink:type="simple">CH31</named-content>; country: <named-content content-type="dwc:country" xlink:type="simple">Switzerland</named-content>; locality: <named-content content-type="dwc:locality" xlink:type="simple">Grison Alps, Alp Flix - Lai Neir</named-content>; minimumElevationInMeters: <named-content content-type="dwc:minimumElevationInMeters" xlink:type="simple">1910</named-content>; maximumElevationInMeters: <named-content content-type="dwc:maximumElevationInMeters" xlink:type="simple">1910</named-content>; decimalLatitude: <named-content content-type="dwc:decimalLatitude" xlink:type="simple">46.5343</named-content>; decimalLongitude: <named-content content-type="dwc:decimalLongitude" xlink:type="simple">9.6375</named-content>; <bold>Event:</bold> eventDate: <named-content content-type="dwc:eventDate" xlink:type="simple">2011-07-16</named-content>; habitat: <named-content content-type="dwc:habitat" xlink:type="simple">lake and swamp around forest</named-content></p>
              </list-item>
            </list>
          </tp:treatment-sec>
        </tp:taxon-treatment>
<!-- ﻿Page 27, 45: Due to misidentification, Pelecopsis mengei (Simon, 1884) is omitted, and all representatives reported are added to the material listed for Ceratinella brevipes (Westring, 1851) and the corrected text should read: -->
        <tp:taxon-treatment>
          <tp:treatment-meta>
            <kwd-group>
              <kwd><tp:taxon-name><tp:taxon-name-part taxon-name-part-type="species">brevipes</tp:taxon-name-part></tp:taxon-name></kwd>
              <kwd><tp:taxon-name><tp:taxon-name-part taxon-name-part-type="genus">Ceratinella</tp:taxon-name-part></tp:taxon-name></kwd>
              <kwd><tp:taxon-name><tp:taxon-name-part taxon-name-part-type="familia">Linyphiidae</tp:taxon-name-part></tp:taxon-name></kwd>
              <kwd><tp:taxon-name><tp:taxon-name-part taxon-name-part-type="regnum">Animalia</tp:taxon-name-part></tp:taxon-name></kwd>
            </kwd-group>
          </tp:treatment-meta>
          <tp:nomenclature>
            <tp:taxon-name><tp:taxon-name-part taxon-name-part-type="genus">Ceratinella</tp:taxon-name-part> <tp:taxon-name-part taxon-name-part-type="species">brevipes</tp:taxon-name-part></tp:taxon-name>
            <tp:taxon-authority>(Westring, 1851)</tp:taxon-authority>
          </tp:nomenclature>
          <tp:treatment-sec sec-type="materials">
            <title>Materials</title>
            <list list-type="alpha-lower">
              <list-item>
                <label>Type status: Other material</label>
                <p><bold>Occurrence:</bold> recordedBy: <named-content content-type="dwc:recordedBy" xlink:type="simple">Kuntner, Gregorič, Čandek</named-content>; sex: <named-content content-type="dwc:sex" xlink:type="simple">1 male</named-content>; <bold>Location:</bold> locationID: <named-content content-type="dwc:locationID" xlink:type="simple">CH32</named-content>; country: <named-content content-type="dwc:country" xlink:type="simple">Switzerland</named-content>; locality: <named-content content-type="dwc:locality" xlink:type="simple">Grison Alps, Alp Flix, Salategnas</named-content>; minimumElevationInMeters: <named-content content-type="dwc:minimumElevationInMeters" xlink:type="simple">1955</named-content>; maximumElevationInMeters: <named-content content-type="dwc:maximumElevationInMeters" xlink:type="simple">1955</named-content>; decimalLatitude: <named-content content-type="dwc:decimalLatitude" xlink:type="simple">46.5203</named-content>; decimalLongitude: <named-content content-type="dwc:decimalLongitude" xlink:type="simple">9.6458</named-content>; <bold>Event:</bold> eventDate: <named-content content-type="dwc:eventDate" xlink:type="simple">2011-07-16</named-content>; habitat: <named-content content-type="dwc:habitat" xlink:type="simple">timberline forest, moss</named-content></p>
              </list-item>
              <list-item>
                <label>Type status: Other material</label>
                <p><bold>Occurrence:</bold> recordedBy: <named-content content-type="dwc:recordedBy" xlink:type="simple">Kuntner, Gregorič, Čandek</named-content>; sex: <named-content content-type="dwc:sex" xlink:type="simple">1 female</named-content>; <bold>Location:</bold> locationID: <named-content content-type="dwc:locationID" xlink:type="simple">CH22</named-content>; country: <named-content content-type="dwc:country" xlink:type="simple">Switzerland</named-content>; locality: <named-content content-type="dwc:locality" xlink:type="simple">Grison Alps, Alp Flix, Salategnas</named-content>; minimumElevationInMeters: <named-content content-type="dwc:minimumElevationInMeters" xlink:type="simple">1900</named-content>; maximumElevationInMeters: <named-content content-type="dwc:maximumElevationInMeters" xlink:type="simple">1900</named-content>; decimalLatitude: <named-content content-type="dwc:decimalLatitude" xlink:type="simple">46.5152</named-content>; decimalLongitude: <named-content content-type="dwc:decimalLongitude" xlink:type="simple">9.6466</named-content>; <bold>Event:</bold> eventDate: <named-content content-type="dwc:eventDate" xlink:type="simple">2011-07-12</named-content>; habitat: <named-content content-type="dwc:habitat" xlink:type="simple">forest ground</named-content></p>
              </list-item>
              <list-item>
                <label>Type status: Other material</label>
                <p><bold>Occurrence:</bold> recordedBy: <named-content content-type="dwc:recordedBy" xlink:type="simple">Kuntner, Gregorič, Čandek</named-content>; sex: <named-content content-type="dwc:sex" xlink:type="simple">1 female</named-content>; <bold>Location:</bold> locationID: <named-content content-type="dwc:locationID" xlink:type="simple">CH24</named-content>; country: <named-content content-type="dwc:country" xlink:type="simple">Switzerland</named-content>; locality: <named-content content-type="dwc:locality" xlink:type="simple">Grison Alps, Alp Flix, Salategnas</named-content>; minimumElevationInMeters: <named-content content-type="dwc:minimumElevationInMeters" xlink:type="simple">1830</named-content>; maximumElevationInMeters: <named-content content-type="dwc:maximumElevationInMeters" xlink:type="simple">1830</named-content>; decimalLatitude: <named-content content-type="dwc:decimalLatitude" xlink:type="simple">46.5131</named-content>; decimalLongitude: <named-content content-type="dwc:decimalLongitude" xlink:type="simple">9.6430</named-content>; <bold>Event:</bold> eventDate: <named-content content-type="dwc:eventDate" xlink:type="simple">2011-07-12</named-content>; habitat: <named-content content-type="dwc:habitat" xlink:type="simple">meadow and forest</named-content></p>
              </list-item>
            </list>
          </tp:treatment-sec>
        </tp:taxon-treatment>
        <tp:taxon-treatment>
          <tp:treatment-meta>
            <kwd-group>
              <kwd><tp:taxon-name><tp:taxon-name-part taxon-name-part-type="species">crassilobus</tp:taxon-name-part></tp:taxon-name></kwd>
              <kwd><tp:taxon-name><tp:taxon-name-part taxon-name-part-type="genus">Diplocephalus</tp:taxon-name-part></tp:taxon-name></kwd>
              <kwd><tp:taxon-name><tp:taxon-name-part taxon-name-part-type="familia">Linyphiidae</tp:taxon-name-part></tp:taxon-name></kwd>
              <kwd><tp:taxon-name><tp:taxon-name-part taxon-name-part-type="regnum">Animalia</tp:taxon-name-part></tp:taxon-name></kwd>
            </kwd-group>
          </tp:treatment-meta>
          <tp:nomenclature>
            <tp:taxon-name><tp:taxon-name-part taxon-name-part-type="genus">Diplocephalus</tp:taxon-name-part> <tp:taxon-name-part taxon-name-part-type="species">crassilobus</tp:taxon-name-part></tp:taxon-name>
            <tp:taxon-authority>(Simon, 1884)</tp:taxon-authority>
          </tp:nomenclature>
          <tp:treatment-sec sec-type="materials">
            <title>Materials</title>
            <list list-type="alpha-lower">
              <list-item>
                <label>Type status: Other material</label>
                <p><bold>Occurrence:</bold> recordedBy: <named-content content-type="dwc:recordedBy" xlink:type="simple">Kostanjšek, RTŠB 2012</named-content>; sex: <named-content content-type="dwc:sex" xlink:type="simple">1 male</named-content>; <bold>Location:</bold> locationID: <named-content content-type="dwc:locationID" xlink:type="simple">SI17</named-content>; country: <named-content content-type="dwc:country" xlink:type="simple">Slovenia</named-content>; locality: <named-content content-type="dwc:locality" xlink:type="simple">Novokračine</named-content>; minimumElevationInMeters: <named-content content-type="dwc:minimumElevationInMeters" xlink:type="simple">502</named-content>; maximumElevationInMeters: <named-content content-type="dwc:maximumElevationInMeters" xlink:type="simple">502</named-content>; decimalLatitude: <named-content content-type="dwc:decimalLatitude" xlink:type="simple">45.4910</named-content>; decimalLongitude: <named-content content-type="dwc:decimalLongitude" xlink:type="simple">14.3015</named-content>; <bold>Event:</bold> eventDate: <named-content content-type="dwc:eventDate" xlink:type="simple">2012-07-22</named-content>; habitat: <named-content content-type="dwc:habitat" xlink:type="simple">Novokrajska cave</named-content></p>
              </list-item>
            </list>
          </tp:treatment-sec>
        </tp:taxon-treatment>
        <tp:taxon-treatment>
          <tp:treatment-meta>
            <kwd-group>
              <kwd><tp:taxon-name><tp:taxon-name-part taxon-name-part-type="species">latifrons</tp:taxon-name-part></tp:taxon-name></kwd>
              <kwd><tp:taxon-name><tp:taxon-name-part taxon-name-part-type="genus">Diplocephalus</tp:taxon-name-part></tp:taxon-name></kwd>
              <kwd><tp:taxon-name><tp:taxon-name-part taxon-name-part-type="familia">Linyphiidae</tp:taxon-name-part></tp:taxon-name></kwd>
              <kwd><tp:taxon-name><tp:taxon-name-part taxon-name-part-type="regnum">Animalia</tp:taxon-name-part></tp:taxon-name></kwd>
            </kwd-group>
          </tp:treatment-meta>
          <tp:nomenclature>
            <tp:taxon-name><tp:taxon-name-part taxon-name-part-type="genus">Diplocephalus</tp:taxon-name-part> <tp:taxon-name-part taxon-name-part-type="species">latifrons</tp:taxon-name-part></tp:taxon-name>
            <tp:taxon-authority>(O. P.-Cambridge, 1863)</tp:taxon-authority>
          </tp:nomenclature>
          <tp:treatment-sec sec-type="materials">
            <title>Materials</title>
            <list list-type="alpha-lower">
              <list-item>
                <label>Type status: Other material</label>
                <p><bold>Occurrence:</bold> recordedBy: <named-content content-type="dwc:recordedBy" xlink:type="simple">Kuntner, Gregorič, Čandek</named-content>; sex: <named-content content-type="dwc:sex" xlink:type="simple">1 male</named-content>; <bold>Location:</bold> locationID: <named-content content-type="dwc:locationID" xlink:type="simple">CH03</named-content>; country: <named-content content-type="dwc:country" xlink:type="simple">Switzerland</named-content>; locality: <named-content content-type="dwc:locality" xlink:type="simple">Bernese Alps, Gasteretal</named-content>; minimumElevationInMeters: <named-content content-type="dwc:minimumElevationInMeters" xlink:type="simple">1520</named-content>; maximumElevationInMeters: <named-content content-type="dwc:maximumElevationInMeters" xlink:type="simple">1520</named-content>; decimalLatitude: <named-content content-type="dwc:decimalLatitude" xlink:type="simple">46.4498</named-content>; decimalLongitude: <named-content content-type="dwc:decimalLongitude" xlink:type="simple">7.7135</named-content>; <bold>Event:</bold> eventDate: <named-content content-type="dwc:eventDate" xlink:type="simple">2011-07-07</named-content>; habitat: <named-content content-type="dwc:habitat" xlink:type="simple">spruce forest</named-content></p>
              </list-item>
            </list>
          </tp:treatment-sec>
        </tp:taxon-treatment>
        <tp:taxon-treatment>
          <tp:treatment-meta>
            <kwd-group>
              <kwd><tp:taxon-name><tp:taxon-name-part taxon-name-part-type="species">concolor</tp:taxon-name-part></tp:taxon-name></kwd>
              <kwd><tp:taxon-name><tp:taxon-name-part taxon-name-part-type="genus">Diplostyla</tp:taxon-name-part></tp:taxon-name></kwd>
              <kwd><tp:taxon-name><tp:taxon-name-part taxon-name-part-type="familia">Linyphiidae</tp:taxon-name-part></tp:taxon-name></kwd>
              <kwd><tp:taxon-name><tp:taxon-name-part taxon-name-part-type="regnum">Animalia</tp:taxon-name-part></tp:taxon-name></kwd>
            </kwd-group>
          </tp:treatment-meta>
          <tp:nomenclature>
            <tp:taxon-name><tp:taxon-name-part taxon-name-part-type="genus">Diplostyla</tp:taxon-name-part> <tp:taxon-name-part taxon-name-part-type="species">concolor</tp:taxon-name-part></tp:taxon-name>
            <tp:taxon-authority>(Wider, 1834)</tp:taxon-authority>
          </tp:nomenclature>
          <tp:treatment-sec sec-type="materials">
            <title>Materials</title>
            <list list-type="alpha-lower">
              <list-item>
                <label>Type status: Other material</label>
                <p><bold>Occurrence:</bold> recordedBy: <named-content content-type="dwc:recordedBy" xlink:type="simple">Kostanjšek, RTŠB 2011</named-content>; sex: <named-content content-type="dwc:sex" xlink:type="simple">1 female</named-content>; <bold>Location:</bold> locationID: <named-content content-type="dwc:locationID" xlink:type="simple">SI02</named-content>; country: <named-content content-type="dwc:country" xlink:type="simple">Slovenia</named-content>; locality: <named-content content-type="dwc:locality" xlink:type="simple">Hrastovec</named-content>; minimumElevationInMeters: <named-content content-type="dwc:minimumElevationInMeters" xlink:type="simple">270</named-content>; maximumElevationInMeters: <named-content content-type="dwc:maximumElevationInMeters" xlink:type="simple">270</named-content>; decimalLatitude: <named-content content-type="dwc:decimalLatitude" xlink:type="simple">46.5613</named-content>; decimalLongitude: <named-content content-type="dwc:decimalLongitude" xlink:type="simple">15.7953</named-content>; <bold>Event:</bold> eventDate: <named-content content-type="dwc:eventDate" xlink:type="simple">2011-07-22</named-content>; habitat: <named-content content-type="dwc:habitat" xlink:type="simple">forest</named-content></p>
              </list-item>
            </list>
          </tp:treatment-sec>
        </tp:taxon-treatment>
        <tp:taxon-treatment>
          <tp:treatment-meta>
            <kwd-group>
              <kwd><tp:taxon-name><tp:taxon-name-part taxon-name-part-type="species">socialis</tp:taxon-name-part></tp:taxon-name></kwd>
              <kwd><tp:taxon-name><tp:taxon-name-part taxon-name-part-type="genus">Drapetisca</tp:taxon-name-part></tp:taxon-name></kwd>
              <kwd><tp:taxon-name><tp:taxon-name-part taxon-name-part-type="familia">Linyphiidae</tp:taxon-name-part></tp:taxon-name></kwd>
              <kwd><tp:taxon-name><tp:taxon-name-part taxon-name-part-type="regnum">Animalia</tp:taxon-name-part></tp:taxon-name></kwd>
            </kwd-group>
          </tp:treatment-meta>
          <tp:nomenclature>
            <tp:taxon-name><tp:taxon-name-part taxon-name-part-type="genus">Drapetisca</tp:taxon-name-part> <tp:taxon-name-part taxon-name-part-type="species">socialis</tp:taxon-name-part></tp:taxon-name>
            <tp:taxon-authority>(Sundevall, 1833)</tp:taxon-authority>
          </tp:nomenclature>
          <tp:treatment-sec sec-type="materials">
            <title>Materials</title>
            <list list-type="alpha-lower">
              <list-item>
                <label>Type status: Other material</label>
                <p><bold>Occurrence:</bold> recordedBy: <named-content content-type="dwc:recordedBy" xlink:type="simple">Kostanjšek, RTŠB 2011</named-content>; sex: <named-content content-type="dwc:sex" xlink:type="simple">1 female</named-content>; <bold>Location:</bold> locationID: <named-content content-type="dwc:locationID" xlink:type="simple">SI02</named-content>; country: <named-content content-type="dwc:country" xlink:type="simple">Slovenia</named-content>; locality: <named-content content-type="dwc:locality" xlink:type="simple">Hrastovec</named-content>; minimumElevationInMeters: <named-content content-type="dwc:minimumElevationInMeters" xlink:type="simple">270</named-content>; maximumElevationInMeters: <named-content content-type="dwc:maximumElevationInMeters" xlink:type="simple">270</named-content>; decimalLatitude: <named-content content-type="dwc:decimalLatitude" xlink:type="simple">46.5613</named-content>; decimalLongitude: <named-content content-type="dwc:decimalLongitude" xlink:type="simple">15.7953</named-content>; <bold>Event:</bold> eventDate: <named-content content-type="dwc:eventDate" xlink:type="simple">2011-07-22</named-content>; habitat: <named-content content-type="dwc:habitat" xlink:type="simple">forest</named-content></p>
              </list-item>
              <list-item>
                <label>Type status: Other material</label>
[truncated: 1,118,590 more chars]
