# Supplementary material for: Corrigendum: Targeting a portion of central European spider diversity for permanent preservation
Source: Biodivers Data J. 2015 Jan 21;(3):e4301. doi: 10.3897/BDJ.3.e4301 (PMC4332230; doi:10.3897/BDJ.3.e4301)
Supplement: Supplementary material 2 — Corrected occurrences as Darwin Core Archive [file biodiversity_data_journal-3-e4301-s002.zip]

Archive with 3 entries (3 files):
- occurrence.csv
- eml.xml
- meta.xml
