# Supplementary material for: Corrigendum: Targeting a portion of central European spider diversity for permanent preservation
Source: Biodivers Data J. 2015 Jan 21;(3):e4301. doi: 10.3897/BDJ.3.e4301 (PMC4332230; doi:10.3897/BDJ.3.e4301)
Supplement: Supplementary material 2 — Corrected occurrences as Darwin Core Archive [file biodiversity_data_journal-3-e4301-s002.zip › occurrence.csv]

OccurrenceID	typeStatus	scientificName	originalNameUsage	originalNameUsageID	namePublishedIn	namePublishedInID	nameAccordingTo	nameAccordingToID	taxonConceptID	acceptedNameUsage	acceptedNameUsageID	taxonomicStatus	nomenclaturalStatus	taxonRemarks	taxonID	scientificNameID	parentNameUsageID	parentNameUsage	higherClassification	kingdom	phylum	class	order	family	taxonRank	verbatimTaxonRank	vernacularName	nomenclaturalCode	genus	subgenus	specificEpithet	infraspecificEpithet	scientificNameAuthorship	locationID	higherGeographyID	higherGeography	continent	waterBody	islandGroup	island	country	countryCode	stateProvince	county	municipality	locality	verbatimLocality	verbatimElevation	minimumElevationInMeters
BDJ_980_1	Other material																												Agelena		labyrinthica		(Clerck, 1757)	SI01							Slovenia					Biš			225
BDJ_980_2	Other material																												Agelena		labyrinthica		(Clerck, 1757)	SI61							Slovenia					Sekirišče			750
BDJ_980_3	Other material																												Allagelena		gracilens		(C. L. Koch, 1841)	SI03							Slovenia					Cerkvenjak			310
BDJ_980_4	Other material																												Allagelena		gracilens		(C. L. Koch, 1841)	SI72							Slovenia					Dolnja Košana			415
BDJ_980_5	Other material																												Coelotes		terrestris		(Wider, 1834)	SI02							Slovenia					Hrastovec			270
BDJ_980_6	Other material																												Histopona		torpida		(C. L. Koch, 1837)	SI02							Slovenia					Hrastovec			270
BDJ_980_7	Other material																												Histopona		torpida		(C. L. Koch, 1837)	SI29							Slovenia					Gradišče pri Lukovici, Gradiško jezero			360
BDJ_980_8	Other material																												Histopona		torpida		(C. L. Koch, 1837)	SI39							Slovenia					Primostek			157
BDJ_980_9	Other material																												Histopona		torpida		(C. L. Koch, 1837)	SI40							Slovenia					Slavnik			816
BDJ_980_10	Other material																												Histopona		torpida		(C. L. Koch, 1837)	SI59							Slovenia					Budanje			305
BDJ_980_11	Other material																												Inermocoelotes		anoplus		(Kulczyn'ski, 1897)	SI40							Slovenia					Slavnik			816
BDJ_980_12	Other material																												Inermocoelotes		anoplus		(Kulczyn'ski, 1897)	SI59							Slovenia					Budanje			305
BDJ_980_13	Other material																												Malthonica		silvestris		(L. Koch, 1872)	SI02							Slovenia					Hrastovec			270
BDJ_980_14	Other material																												Malthonica		silvestris		(L. Koch, 1872)	SI29							Slovenia					Gradišče pri Lukovici, Gradiško jezero			360
BDJ_980_15	Other material																												Tegenaria		atrica		C. L. Koch, 1843	CH09							Switzerland					Pennine Alps, Mattertal			1447
BDJ_980_16	Other material																												Tegenaria		atrica		C. L. Koch, 1843	SI45							Slovenia					Vrh nad Ћelimljami, Škofljica			546
BDJ_980_17	Other material																												Tegenaria		atrica		C. L. Koch, 1843	SI62							Slovenia					Kranj			394
BDJ_980_18	Other material																												Amaurobius		erberi		(Keyserling, 1863)	SI41							Slovenia					Socerb, Osp			116
BDJ_980_19	Other material																												Amaurobius		erberi		(Keyserling, 1863)	SI56							Slovenia					Dinaric Karst, Novelo			358
BDJ_980_20	Other material																												Amaurobius		fenestralis		(Strцm, 1768)	CH09							Switzerland					Pennine Alps, Mattertal			1447
BDJ_980_21	Other material																												Amaurobius		ferox		(Walckenaer, 1830)	SI50							Slovenia					Sp. Prapreče			351
BDJ_980_22	Other material																												Amaurobius		jugorum		L. Koch, 1868	SI40							Slovenia					Slavnik			816
BDJ_980_23	Other material																												Amaurobius		jugorum		L. Koch, 1868	SI75							Slovenia					Buje			470
BDJ_980_24	Other material																												Anyphaena		accentuata		(Walckenaer, 1802)	SI50							Slovenia					Sp. Prapreče			351
BDJ_980_25	Other material																												Anyphaena		sabina		L. Koch, 1866	SI41							Slovenia					Socerb, Osp			116
BDJ_980_26	Other material																												Aculepeira		ceropegia		(Walckenaer, 1802)	CH06							Switzerland					Bernese Alps, Kandersteg			1677
BDJ_980_27	Other material																												Aculepeira		ceropegia		(Walckenaer, 1802)	CH09							Switzerland					Pennine Alps, Mattertal			1447
BDJ_980_28	Other material																												Aculepeira		ceropegia		(Walckenaer, 1802)	CH17							Switzerland					Engadin, Bivio			1780
BDJ_980_29	Other material																												Aculepeira		ceropegia		(Walckenaer, 1802)	CH19							Switzerland					Grison Alps, Alp Flix, Salategnas			1910
BDJ_980_30	Other material																												Aculepeira		ceropegia		(Walckenaer, 1802)	CH23							Switzerland					Grison Alps, Alp Flix, Salategnas			1900
BDJ_980_31	Other material																												Aculepeira		ceropegia		(Walckenaer, 1802)	CH32							Switzerland					Grison Alps, Alp Flix, Salategnas			1955
BDJ_980_32	Other material																												Aculepeira		ceropegia		(Walckenaer, 1802)	SI61							Slovenia					Sekirišče			750
BDJ_980_33	Other material																												Agalenatea		redii		(Scopoli, 1763)	SI38							Slovenia					Poreče			135
BDJ_980_34	Other material																												Agalenatea		redii		(Scopoli, 1763)	SI43							Slovenia					Vipava			114
BDJ_980_35	Other material																												Araneus		alsine		(Walckenaer, 1802)	SI61							Slovenia					Sekirišče			750
BDJ_980_36	Other material																												Araneus		angulatus		Clerck, 1757	SI19							Slovenia					Ptujska cesta			240
BDJ_980_37	Other material																												Araneus		angulatus		Clerck, 1757	SI52							Slovenia					Dinaric Karst, Griže			484
BDJ_980_38	Other material																												Araneus		angulatus		Clerck, 1757	SI63							Slovenia					Avče			165
BDJ_980_39	Other material																												Araneus		diadematus		Clerck, 1757	CH04							Switzerland					Bernese Alps, Gasteretal			1460
BDJ_980_40	Other material																												Araneus		diadematus		Clerck, 1757	SI40							Slovenia					Slavnik			816
BDJ_980_41	Other material																												Araneus		diadematus		Clerck, 1757	SI50							Slovenia					Sp. Prapreče			351
BDJ_980_42	Other material																												Araneus		diadematus		Clerck, 1757	SI64							Slovenia					Polenšak			225
BDJ_980_43	Other material																												Araneus		marmoreus		Clerck, 1757	SI39							Slovenia					Primostek			157
BDJ_980_44	Other material																												Araneus		marmoreus		Clerck, 1757	SI50							Slovenia					Sp. Prapreče			351
BDJ_980_45	Other material																												Araneus		marmoreus		Clerck, 1757	SI65							Slovenia					Dramlje			409
BDJ_980_46	Other material																												Araneus		marmoreus		Clerck, 1757	SI76							Slovenia					Velovlek			225
BDJ_980_47	Other material																												Araneus		quadratus		Clerck, 1757	CH23							Switzerland					Grison Alps, Alp Flix, Salategnas			1900
BDJ_980_48	Other material																												Araneus		quadratus		Clerck, 1757	CH30							Switzerland					Grison Alps, Alp Flix - Lai Flix			1967
BDJ_980_49	Other material																												Araneus		quadratus		Clerck, 1757	CH32							Switzerland					Grison Alps, Alp Flix, Salategnas			1955
BDJ_980_50	Other material																												Araneus		quadratus		Clerck, 1757	SI44							Slovenia					Vnanje Gorice, Brezovica pri Ljubljani			289
BDJ_980_51	Other material																												Araneus		quadratus		Clerck, 1757	SI46							Slovenia					Šešče pri Preboldu			284
BDJ_980_52	Other material																												Araneus		sturmi		(Hahn, 1831)	SI41							Slovenia					Socerb, Osp			116
BDJ_980_53	Other material																												Araneus		sturmi		(Hahn, 1831)	SI61							Slovenia					Sekirišče			750
BDJ_980_54	Other material																												Araniella		cucurbitina		(Clerck, 1757)	SI41							Slovenia					Socerb, Osp			116
BDJ_980_55	Other material																												Araniella		cucurbitina		(Clerck, 1757)	SI50							Slovenia					Sp. Prapreče			351
BDJ_980_57	Other material																												Araniella		displicata		(Hentz, 1847)	CH32							Switzerland					Grison Alps, Alp Flix, Salategnas			1955
BDJ_980_57_1	Other material																												Araniella		opisthographa		(Kulczyn'ski, 1905)	SI50							Slovenia					Sp. Prapreče			351
BDJ_980_57_2	Other material																												Araniella		opisthographa		(Kulczyn'ski, 1905)	SI58							Slovenia					Budanje			243
BDJ_980_58	Other material																												Argiope		bruennichi		(Scopoli, 1772)	SI04							Slovenia					Cerkvenjak			230
BDJ_980_59	Other material																												Argiope		bruennichi		(Scopoli, 1772)	SI40							Slovenia					Slavnik			816
BDJ_980_60	Other material																												Argiope		bruennichi		(Scopoli, 1772)	SI50							Slovenia					Sp. Prapreče			351
BDJ_980_61	Other material																												Argiope		bruennichi		(Scopoli, 1772)	SI61							Slovenia					Sekirišče			750
BDJ_980_62	Other material																												Cercidia		prominens		(Westring, 1851)	SI41							Slovenia					Socerb, Osp			116
BDJ_980_63	Other material																												Cercidia		prominens		(Westring, 1851)	SI52							Slovenia					Dinaric Karst, Griže			484
BDJ_980_64	Other material																												Cercidia		prominens		(Westring, 1851)	SI55							Slovenia					Dinaric Karst, Lokvice			273
BDJ_980_65	Other material																												Cercidia		prominens		(Westring, 1851)	SI60							Slovenia					Budanje			295
BDJ_980_66	Other material																												Cyclosa		conica		(Pallas, 1772)	CH01							Switzerland					Bernese Alps, Gasteretal			1662
BDJ_980_67	Other material																												Cyclosa		conica		(Pallas, 1772)	SI40							Slovenia					Slavnik			816
BDJ_980_68	Other material																												Gibbaranea		bituberculata		(Walckenaer, 1802)	SI41							Slovenia					Socerb, Osp			116
BDJ_980_69	Other material																												Gibbaranea		bituberculata		(Walckenaer, 1802)	SI43							Slovenia					Vipava			114
BDJ_980_70	Other material																												Gibbaranea		bituberculata		(Walckenaer, 1802)	SI52							Slovenia					Dinaric Karst, Griže			484
BDJ_980_71	Other material																												Gibbaranea		bituberculata		(Walckenaer, 1802)	SI60							Slovenia					Budanje			295
BDJ_980_72	Other material																												Hypsosinga		albovittata		(Westring, 1851)	CH08							Switzerland					Bernese Alps, Rothorn			2250
BDJ_980_73	Other material																												Hypsosinga		pygmaea		(Sundevall, 1831)	SI20							Slovenia					Dragotinci			225
BDJ_980_74	Other material																												Hypsosinga		pygmaea		(Sundevall, 1831)	SI26							Slovenia					Dolnja Košana			420
BDJ_980_75	Other material																												Hypsosinga		sanguinea		(C. L. Koch, 1844)	CH11							Switzerland					Bernese Alps, Lake Brienz			600
BDJ_980_76	Other material																												Hypsosinga		sanguinea		(C. L. Koch, 1844)	SI57							Slovenia					Dinaric Karst, Novelo			325
BDJ_980_77	Other material																												Larinioides		sclopetarius		(Clerck, 1757)	CH15							Switzerland					Glarus Alps, near Affeier			817
BDJ_980_78	Other material																												Larinioides		sclopetarius		(Clerck, 1757)	SI49							Slovenia					Ljubljana, center			287
BDJ_980_79	Other material																												Larinioides		sclopetarius		(Clerck, 1757)	SI66							Slovenia					Kremenica, Ig			309
BDJ_980_80	Other material																												Leviellus		thorelli		(Ausserer, 1871)	SI16							Slovenia					Apače			215
BDJ_980_81	Other material																												Leviellus		thorelli		(Ausserer, 1871)	SI50							Slovenia					Sp. Prapreče			351
BDJ_980_82	Other material																												Leviellus		thorelli		(Ausserer, 1871)	SI65							Slovenia					Dramlje			409
BDJ_980_83	Other material																												Mangora		acalypha		(Walckenaer, 1802)	SI38							Slovenia					Poreče			135
BDJ_980_84	Other material																												Mangora		acalypha		(Walckenaer, 1802)	SI41							Slovenia					Socerb, Osp			116
BDJ_980_85	Other material																												Mangora		acalypha		(Walckenaer, 1802)	SI43							Slovenia					Vipava			114
BDJ_980_86	Other material																												Mangora		acalypha		(Walckenaer, 1802)	SI50							Slovenia					Sp. Prapreče			351
BDJ_980_87	Other material																												Mangora		acalypha		(Walckenaer, 1802)	SI52							Slovenia					Dinaric Karst, Griže			484
BDJ_980_88	Other material																												Mangora		acalypha		(Walckenaer, 1802)	SI53							Slovenia					Dinaric Karst, Griže			434
BDJ_980_89	Other material																												Mangora		acalypha		(Walckenaer, 1802)	SI55							Slovenia					Dinaric Karst, Lokvice			273
BDJ_980_90	Other material																												Mangora		acalypha		(Walckenaer, 1802)	SI56							Slovenia					Dinaric Karst, Novelo			358
BDJ_980_91	Other material																												Mangora		acalypha		(Walckenaer, 1802)	SI60							Slovenia					Budanje			295
BDJ_980_92	Other material																												Mangora		acalypha		(Walckenaer, 1802)	SI67							Slovenia					Sv. Jurij ob Ščavnici			190
BDJ_980_93	Other material																												Neoscona		adianta		(Walckenaer, 1802)	SI53							Slovenia					Dinaric Karst, Griže			434
BDJ_980_94	Other material																												Nuctenea		umbratica		(Clerck, 1757)	CH10							Switzerland					Bernese Alps, Kleine Scheidegg			2061
BDJ_980_95	Other material																												Nuctenea		umbratica		(Clerck, 1757)	CH12							Switzerland					Bernese Alps, Nessental			930
BDJ_980_96	Other material																												Nuctenea		umbratica		(Clerck, 1757)	SI50							Slovenia					Sp. Prapreče			351
BDJ_980_97	Other material																												Nuctenea		umbratica		(Clerck, 1757)	SI68							Slovenia					Sv. Jurij ob Ščavnici			235
BDJ_980_98	Other material																												Parazygiella		montana		(C. L. Koch, 1834)	CH01							Switzerland					Bernese Alps, Gasteretal			1662
BDJ_980_99	Other material																												Parazygiella		montana		(C. L. Koch, 1834)	CH06							Switzerland					Bernese Alps, Kandersteg			1677
BDJ_980_100	Other material																												Parazygiella		montana		(C. L. Koch, 1834)	CH10							Switzerland					Bernese Alps, Kleine Scheidegg			2061
BDJ_980_101	Other material																												Parazygiella		montana		(C. L. Koch, 1834)	CH23							Switzerland					Grison Alps, Alp Flix, Salategnas			1900
BDJ_980_102	Other material																												Parazygiella		montana		(C. L. Koch, 1834)	SI42							Slovenia					Srednja vas, Bohinj			1348
BDJ_980_103	Other material																												Singa		nitidula		C. L. Koch, 1844	SI33							Slovenia					Ljubljana, Biotechnical faculty			297
BDJ_980_104	Other material																												Stroemiellus		stroemi		(Thorell, 1870)	SI48							Slovenia					Ljubljana, center			291
BDJ_980_105	Other material																												Zilla		diodia		(Walckenaer, 1802)	SI41							Slovenia					Socerb, Osp			116
BDJ_980_106	Other material																												Zilla		diodia		(Walckenaer, 1802)	SI58							Slovenia					Budanje			243
BDJ_980_107	Other material																												Zilla		diodia		(Walckenaer, 1802)	SI60							Slovenia					Budanje			295
BDJ_980_108	Other material																												Zygiella		x-notata		(Clerck, 1757)	CH33							Switzerland					Interlaken			1662
BDJ_980_109	Other material																												Atypus		piceus		(Sulzer, 1776)	SI40							Slovenia					Slavnik			816
BDJ_980_110	Other material																												Atypus		piceus		(Sulzer, 1776)	SI69							Slovenia					Lipalca			359
BDJ_980_111	Other material																												Clubiona		germanica		Thorell, 1871	SI18							Slovenia					Podgorje			220
BDJ_980_112	Other material																												Clubiona		kulczynskii		Lessert, 1905	CH05							Switzerland					Bernese Alps, Gasteretal			1380
BDJ_980_113	Other material																												Clubiona		neglecta		O. P.-Cambridge, 1862	SI61							Slovenia					Sekirišče			750
BDJ_980_114	Other material																												Clubiona		pseudoneglecta		Wunderlich, 1994	SI25							Slovenia					Dolnja Košana			435
BDJ_980_115	Other material																												Clubiona		reclusa		O. P.-Cambridge, 1863	CH17							Switzerland					Engadin, Bivio			1780
BDJ_980_116	Other material																												Clubiona		reclusa		O. P.-Cambridge, 1863	CH23							Switzerland					Grison Alps, Alp Flix, Salategnas			1900
BDJ_980_117	Other material																												Clubiona		reclusa		O. P.-Cambridge, 1863	CH30							Switzerland					Grison Alps, Alp Flix - Lai Flix			1967
BDJ_980_118	Other material																												Clubiona		terrestris		Westring, 1851	SI02							Slovenia					Hrastovec			270
BDJ_980_119	Other material																												Clubiona		terrestris		Westring, 1851	SI58							Slovenia					Budanje			243
BDJ_980_120	Other material																												Clubiona		terrestris		Westring, 1851	SI61							Slovenia					Sekirišče			750
BDJ_980_121	Other material																												Phrurolithus		festivus		(C. L. Koch, 1835)	SI06							Slovenia					Čelje			630
BDJ_980_122	Other material																												Phrurolithus		minimus		C. L. Koch, 1839	SI15							Slovenia					Apače			220
BDJ_980_123	Other material																												Argenna		subnigra		(O. P.-Cambridge, 1861)	SI24							Slovenia					Zagorje			550
BDJ_980_124	Other material																												Cicurina		cicur		(Fabricius, 1793)	SI15							Slovenia					Apače			220
BDJ_980_125	Other material																												Dictyna		arundinacea		(Linnaeus, 1758)	CH20							Switzerland					Grison Alps, Alp Flix, Salategnas			1900
BDJ_980_126	Other material																												Dictyna		arundinacea		(Linnaeus, 1758)	CH21							Switzerland					Grison Alps, Alp Flix, Salategnas			1970
BDJ_980_127	Other material																												Dictyna		arundinacea		(Linnaeus, 1758)	CH23							Switzerland					Grison Alps, Alp Flix, Salategnas			1900
BDJ_980_128	Other material																												Dictyna		civica		(Lucas, 1850)	SI16							Slovenia					Apače			215
BDJ_980_129	Other material																												Dictyna		uncinata		Thorell, 1856	SI37							Slovenia					Podpeč, Brezovica			284
BDJ_980_130	Other material																												Lathys		humilis		(Blackwall, 1855)	SI41							Slovenia					Socerb, Osp			116
BDJ_980_131	Other material																												Lathys		humilis		(Blackwall, 1855)	SI56							Slovenia					Dinaric Karst, Novelo			358
BDJ_980_132	Other material																												Dasumia		canestrinii		(L. Koch, 1876)	SI40							Slovenia					Slavnik			816
BDJ_980_133	Other material																												Dasumia		canestrinii		(L. Koch, 1876)	SI56							Slovenia					Dinaric Karst, Novelo			358
BDJ_980_134	Other material																												Dasumia		canestrinii		(L. Koch, 1876)	SI59							Slovenia					Budanje			305
BDJ_980_135	Other material																												Dasumia		canestrinii		(L. Koch, 1876)	SI70							Slovenia					Dinaric Karst, Lokvice			200
BDJ_980_136	Other material																												Dysdera		adriatica		Kulczyn'ski, 1897	SI08							Slovenia					Ribnica, Pivka			400
BDJ_980_137	Other material																												Dysdera		adriatica		Kulczyn'ski, 1897	SI12							Slovenia					Divača			660
BDJ_980_138	Other material																												Dysdera		ninnii		Canestrini, 1868	SI56							Slovenia					Dinaric Karst, Novelo			358
BDJ_980_139	Other material																												Filistata		insidiatrix		(Forsskеl, 1775)	SI41							Slovenia					Socerb, Osp			116
BDJ_980_140	Other material																												Aphantaulax		cincta		(L. Koch, 1866)	SI52							Slovenia					Dinaric Karst, Griže			484
BDJ_980_141	Other material																												Callilepis		schuszteri		(Herman, 1879)	SI41							Slovenia					Socerb, Osp			116
BDJ_980_142	Other material																												Drassodes		lapidosus		(Walckenaer, 1802)	SI58							Slovenia					Budanje			243
BDJ_980_143	Other material																												Drassodes		lapidosus		(Walckenaer, 1802)	SI61							Slovenia					Sekirišče			750
BDJ_980_144	Other material																												Drassodes		pubescens		(Thorell, 1856)	SI21							Slovenia					Jurišče			730
BDJ_980_145	Other material																												Drassyllus		villicus		(Thorell, 1875)	SI41							Slovenia					Socerb, Osp			116
BDJ_980_146	Other material																												Gnaphosa		bicolor		(Hahn, 1833)	SI12							Slovenia					Divača			660
BDJ_980_147	Other material																												Haplodrassus		silvestris		(Blackwall, 1833)	SI55							Slovenia					Dinaric Karst, Lokvice			273
BDJ_980_148	Other material																												Micaria		pulicaria		(Sundevall, 1831)	SI24							Slovenia					Zagorje			550
BDJ_980_149	Other material																												Micaria		aenea		Thorell, 1871	CH17							Switzerland					Engadin, Bivio			1780
BDJ_980_150	Other material																												Nomisia		exornata		(C. L. Koch, 1839)	SI41							Slovenia					Socerb, Osp			116
BDJ_980_151	Other material																												Phaeocedus		braccatus		(L. Koch, 1866)	SI61							Slovenia					Sekirišče			750
BDJ_980_152	Other material																												Scotophaeus		scutulatus		(L. Koch, 1866)	SI50							Slovenia					Sp. Prapreče			351
BDJ_980_153	Other material																												Trachyzelotes		pedestris		(C. L. Koch, 1837)	SI46							Slovenia					Šešče pri Preboldu			284
BDJ_980_154	Other material																												Zelotes		apricorum		(L. Koch, 1876)	SI09							Slovenia					Divača			445
BDJ_980_155	Other material																												Zelotes		latreillei		(Simon, 1878)	SI05							Slovenia					Sv. Jurij ob Ščavnici			190
BDJ_980_156	Other material																												Zelotes		latreillei		(Simon, 1878)	SI33							Slovenia					Ljubljana, Biotechnical faculty			297
BDJ_980_157	Other material																												Zelotes		subterraneus		(C. L. Koch, 1833)	CH27							Switzerland					Grison Alps, road to Davos			1180
BDJ_980_158	Other material																												Antistea		elegans		(Blackwall, 1841)	CH05							Switzerland					Bernese Alps, Gasteretal			1380
BDJ_980_159	Other material																												Hahnia		difficilis		Harm, 1966	CH03							Switzerland					Bernese Alps, Gasteretal			1520
BDJ_980_160	Other material																												Agnyphantes		expunctus		(O. P.-Cambridge, 1875)	CH16							Switzerland					Engadin, Silvaplana			1930
BDJ_980_161	Other material																												Agnyphantes		expunctus		(O. P.-Cambridge, 1875)	CH23							Switzerland					Grison Alps, Alp Flix, Salategnas			1900
BDJ_980_162	Other material																												Agnyphantes		expunctus		(O. P.-Cambridge, 1875)	CH32							Switzerland					Grison Alps, Alp Flix, Salategnas			1955
BDJ_980_163	Other material																												Agyneta		cauta		(O. P.-Cambridge, 1902)	CH02							Switzerland					Bernese Alps, Gasteretal			1698
BDJ_980_164	Other material																												Agyneta		cauta		(O. P.-Cambridge, 1902)	CH09							Switzerland					Pennine Alps, Mattertal			1447
BDJ_980_165	Other material																												Agyneta		cauta		(O. P.-Cambridge, 1902)	CH25							Switzerland					Grison Alps, Alp Flix, Salategnas			1950
BDJ_980_166	Other material																												Agyneta		conigera		(O. P.-Cambridge, 1863)	CH02							Switzerland					Bernese Alps, Gasteretal			1698
BDJ_980_167	Other material																												Bolyphantes		cf. alticeps		(Sundevall, 1833)	CH31							Switzerland					Grison Alps, Alp Flix - Lai Neir			1910
BDJ_980_168	Other material																												Bolyphantes		cf. luteolus		(Blackwall, 1833)	CH13							Switzerland					Bernese Alps, Sustenpass			2040
BDJ_980_169	Other material																												Bolyphantes		cf. luteolus		(Blackwall, 1833)	CH31							Switzerland					Grison Alps, Alp Flix - Lai Neir			1910
BDJ_980_170	Other material																												Caracladus		avicula		(L. Koch, 1869)	CH24							Switzerland					Grison Alps, Alp Flix, Salategnas			1830
BDJ_980_171	Other material																												Caracladus		avicula		(L. Koch, 1869)	CH32							Switzerland					Grison Alps, Alp Flix, Salategnas			1955
BDJ_980_172	Other material																												Caracladus		zamoniensis		Frick & Muff, 2009	CH03							Switzerland					Bernese Alps, Gasteretal			1520
BDJ_980_173	Other material																												Caracladus		zamoniensis		Frick & Muff, 2009	CH18							Switzerland					Grison Alps, Alp Flix, Salategnas			1900
BDJ_980_174	Other material																												Centromerus		pabulator		(O. P.-Cambridge, 1875)	CH12							Switzerland					Bernese Alps, Nessental			930
BDJ_980_175	Other material																												Centromerus		pabulator		(O. P.-Cambridge, 1875)	CH21							Switzerland					Grison Alps, Alp Flix, Salategnas			1970
BDJ_980_176	Other material																												Centromerus		pabulator		(O. P.-Cambridge, 1875)	CH26							Switzerland					Grison Alps, Alp Flix, Salategnas			1987
BDJ_980_177	Other material																												Centromerus		subalpinus		Lessert, 1907	CH21							Switzerland					Grison Alps, Alp Flix, Salategnas			1970
BDJ_980_178	Other material																												Centromerus		subalpinus		Lessert, 1907	CH31							Switzerland					Grison Alps, Alp Flix - Lai Neir			1910
BDJ_980_179_1	Other material																												Ceratinella		brevipes		(Westring, 1851)	CH22							Switzerland					Grison Alps, Alp Flix, Salategnas			1900
BDJ_980_179_2	Other material																												Ceratinella		brevipes		(Westring, 1851)	CH24							Switzerland					Grison Alps, Alp Flix, Salategnas			1830
BDJ_980_179	Other material																												Ceratinella		brevipes		(Westring, 1851)	CH32							Switzerland					Grison Alps, Alp Flix, Salategnas			1955
BDJ_980_180	Other material																												Diplocephalus		crassilobus		(Simon, 1884)	SI17							Slovenia					Novokračine			502
BDJ_980_181	Other material																												Diplocephalus		latifrons		(O. P.-Cambridge, 1863)	CH03							Switzerland					Bernese Alps, Gasteretal			1520
BDJ_980_182	Other material																												Diplostyla		concolor		(Wider, 1834)	SI02							Slovenia					Hrastovec			270
BDJ_980_183	Other material																												Drapetisca		socialis		(Sundevall, 1833)	SI02							Slovenia					Hrastovec			270
BDJ_980_184	Other material																												Drapetisca		socialis		(Sundevall, 1833)	SI39							Slovenia					Primostek			157
BDJ_980_185	Other material																												Entelecara		acuminata		(Wider, 1834)	CH09							Switzerland					Pennine Alps, Mattertal			1447
BDJ_980_186	Other material																												Entelecara		acuminata		(Wider, 1834)	SI61							Slovenia					Sekirišče			750
BDJ_980_187	Other material																												Erigone		atra		Blackwall, 1833	CH02							Switzerland					Bernese Alps, Gasteretal			1698
BDJ_980_188	Other material																												Erigone		atra		Blackwall, 1833	CH19							Switzerland					Grison Alps, Alp Flix, Salategnas			1910
BDJ_980_189	Other material																												Erigone		atra		Blackwall, 1833	CH30							Switzerland					Grison Alps, Alp Flix - Lai Flix			1967
BDJ_980_190	Other material																												Erigone		dentigera		O. P.-Cambridge, 1874	CH25							Switzerland					Grison Alps, Alp Flix, Salategnas			1950
BDJ_980_191	Other material																												Erigone		dentipalpis		(Wider, 1834)	CH12							Switzerland					Bernese Alps, Nessental			930
BDJ_980_192	Other material																												Erigone		dentipalpis		(Wider, 1834)	CH30							Switzerland					Grison Alps, Alp Flix - Lai Flix			1967
BDJ_980_193	Other material																												Erigone		remota		L. Koch, 1869	CH19							Switzerland					Grison Alps, Alp Flix, Salategnas			1910
BDJ_980_194	Other material																												Erigone		cf. svenssoni		Holm, 1975	CH05							Switzerland					Bernese Alps, Gasteretal			1380
BDJ_980_195	Other material																												Erigonella		ignobilis		(O. P.-Cambridge, 1871)	CH05							Switzerland					Bernese Alps, Gasteretal			1380
BDJ_980_196	Other material																												Floronia		bucculenta		(Clerck, 1757)	SI05							Slovenia					Sv. Jurij ob Ščavnici			190
BDJ_980_197	Other material																												Frontinellina		frutetorum		(C. L. Koch, 1834)	SI41							Slovenia					Socerb, Osp			116
BDJ_980_198	Other material																												Frontinellina		frutetorum		(C. L. Koch, 1834)	SI52							Slovenia					Dinaric Karst, Griže			484
BDJ_980_199	Other material																												Frontinellina		frutetorum		(C. L. Koch, 1834)	SI55							Slovenia					Dinaric Karst, Lokvice			273
BDJ_980_200	Other material																												Frontinellina		frutetorum		(C. L. Koch, 1834)	SI56							Slovenia					Dinaric Karst, Novelo			358
BDJ_980_201	Other material																												Gonatium		hilare		(Thorell, 1875)	SI41							Slovenia					Socerb, Osp			116
BDJ_980_202	Other material																												Gonatium		rubellum		(Blackwall, 1841)	CH23							Switzerland					Grison Alps, Alp Flix, Salategnas			1900
BDJ_980_203	Other material																												Gonatium		rubens		(Blackwall, 1833)	CH13							Switzerland					Bernese Alps, Sustenpass			2040
BDJ_980_204	Other material																												Gonatium		rubens		(Blackwall, 1833)	CH25							Switzerland					Grison Alps, Alp Flix, Salategnas			1950
BDJ_980_205	Other material																												Gonatium		rubens		(Blackwall, 1833)	CH31							Switzerland					Grison Alps, Alp Flix - Lai Neir			1910
BDJ_980_206	Other material																												Improphantes		nitidus		(Thorell, 1875)	CH28							Switzerland					Grison Alps, Alp Flix, Salategnas			1713
BDJ_980_207	Other material																												Incestophantes		frigidus		(Simon, 1884)	CH06							Switzerland					Bernese Alps, Kandersteg			1677
BDJ_980_208	Other material																												Incestophantes		frigidus		(Simon, 1884)	CH08							Switzerland					Bernese Alps, Rothorn			2250
BDJ_980_209	Other material																												Kaestneria		dorsalis		(Wider, 1834)	SI39							Slovenia					Primostek			157
BDJ_980_210	Other material																												Lepthyphantes		leprosus		(Ohlert, 1865)	CH18							Switzerland					Grison Alps, Alp Flix, Salategnas			1900
BDJ_980_211	Other material																												Lepthyphantes		leprosus		(Ohlert, 1865)	SI34							Slovenia					Ljubljana, castle			322
BDJ_980_212	Other material																												Lepthyphantes		minutus		(Blackwall, 1833)	SI07							Slovenia					Ljutomer			175
BDJ_980_213	Other material																												Lepthyphantes		nodifer		Simon, 1884	CH03							Switzerland					Bernese Alps, Gasteretal			1520
BDJ_980_214	Other material																												Lepthyphantes		nodifer		Simon, 1884	CH17							Switzerland					Engadin, Bivio			1780
BDJ_980_215	Other material																												Lepthyphantes		nodifer		Simon, 1884	CH28							Switzerland					Grison Alps, Alp Flix, Salategnas			1713
BDJ_980_216	Other material																												Leptorhoptrum		robustum		(Westring, 1851)	CH14							Switzerland					Glarus Alps, Oberalppass			2040
BDJ_980_217	Other material																												Linyphia		hortensis		Sundevall, 1830	CH09							Switzerland					Pennine Alps, Mattertal			1447
BDJ_980_218	Other material																												Linyphia		hortensis		Sundevall, 1830	SI59							Slovenia					Budanje			305
BDJ_980_219	Other material																												Linyphia		triangularis		(Clerck, 1757)	SI01							Slovenia					Biš			225
BDJ_980_220	Other material																												Linyphia		triangularis		(Clerck, 1757)	SI30							Slovenia					Ig, Iški Vintgar			371
BDJ_980_221	Other material																												Linyphia		triangularis		(Clerck, 1757)	SI39							Slovenia					Primostek			157
BDJ_980_222	Other material																												Linyphia		triangularis		(Clerck, 1757)	SI61							Slovenia					Sekirišče			750
BDJ_980_223	Other material																												Linyphia		triangularis		(Clerck, 1757)	SI69							Slovenia					Lipalca			359
BDJ_980_224	Other material																												Macrargus		rufus		(Wider, 1834)	CH03							Switzerland					Bernese Alps, Gasteretal			1520
BDJ_980_225	Other material																												Mansuphantes		fragilis		(Thorell, 1875)	CH16							Switzerland					Engadin, Silvaplana			1930
BDJ_980_226	Other material																												Mansuphantes		fragilis		(Thorell, 1875)	CH28							Switzerland					Grison Alps, Alp Flix, Salategnas			1713
BDJ_980_227	Other material																												Maso		sundevalli		(Westring, 1851)	CH05							Switzerland					Bernese Alps, Gasteretal			1380
BDJ_980_228	Other material																												Maso		sundevalli		(Westring, 1851)	CH09							Switzerland					Pennine Alps, Mattertal			1447
BDJ_980_229	Other material																												Maso		sundevalli		(Westring, 1851)	CH17							Switzerland					Engadin, Bivio			1780
BDJ_980_230	Other material																												Maso		sundevalli		(Westring, 1851)	CH28							Switzerland					Grison Alps, Alp Flix, Salategnas			1713
BDJ_980_231	Other material																												Maso		sundevalli		(Westring, 1851)	CH30							Switzerland					Grison Alps, Alp Flix - Lai Flix			1967
BDJ_980_232	Other material																												Maso		sundevalli		(Westring, 1851)	CH31							Switzerland					Grison Alps, Alp Flix - Lai Neir			1910
BDJ_980_233	Other material																												Maso		sundevalli		(Westring, 1851)	SI61							Slovenia					Sekirišče			750
BDJ_980_234	Other material																												Mecynargus		foveatus		(Dahl, 1912)	SI26							Slovenia					Dolnja Košana			420
BDJ_980_235	Other material																												Megalepthyphantes		collinus		(L. Koch, 1872)	SI40							Slovenia					Slavnik			816
BDJ_980_238	Other material																												Meioneta		cf. affinis		(Kulczyn'ski, 1898)	CH15							Switzerland					Glarus Alps, near Affeier			817
BDJ_980_239	Other material																												Meioneta		cf. alpica		(Tanasevitch, 2000)	CH19							Switzerland					Grison Alps, Alp Flix, Salategnas			1910
BDJ_980_240	Other material																												Meioneta		cf. fuscipalpa		(C. L. Koch, 1836)	CH25							Switzerland					Grison Alps, Alp Flix, Salategnas			1950
BDJ_980_241	Other material																												Meioneta		cf. fuscipalpa		(C. L. Koch, 1836)	CH31							Switzerland					Grison Alps, Alp Flix - Lai Neir			1910
BDJ_980_242	Other material																												Meioneta		cf. fuscipalpa		(C. L. Koch, 1836)	SI26							Slovenia					Dolnja Košana			420
BDJ_980_243	Other material																												Meioneta		cf. gulosa		(L. Koch, 1869)	CH27							Switzerland					Grison Alps, road to Davos			1180
BDJ_980_244	Other material																												Meioneta		innotabilis		(O. P.-Cambridge, 1863)	CH03							Switzerland					Bernese Alps, Gasteretal			1520
BDJ_980_245	Other material																												Meioneta		cf. orites		(Thorell, 1875)	CH09							Switzerland					Pennine Alps, Mattertal			1447
BDJ_980_246	Other material																												Meioneta		cf. orites		(Thorell, 1875)	CH25							Switzerland					Grison Alps, Alp Flix, Salategnas			1950
BDJ_980_247	Other material																												Meioneta		cf. rurestris		(C. L. Koch, 1836)	CH06							Switzerland					Bernese Alps, Kandersteg			1677
BDJ_980_248	Other material																												Meioneta		cf. rurestris		(C. L. Koch, 1836)	CH09							Switzerland					Pennine Alps, Mattertal			1447
BDJ_980_249	Other material																												Meioneta		cf. rurestris		(C. L. Koch, 1836)	CH25							Switzerland					Grison Alps, Alp Flix, Salategnas			1950
BDJ_980_250	Other material																												Meioneta		cf. rurestris		(C. L. Koch, 1836)	SI48							Slovenia					Ljubljana, center			291
BDJ_980_251	Other material																												Meioneta		cf. rurestris		(C. L. Koch, 1836)	SI61							Slovenia					Sekirišče			750
BDJ_980_252	Other material																												Meioneta		cf. saxatilis		(Blackwall, 1844)	SI23							Slovenia					Šembije			615
BDJ_980_254	Other material																												Meioneta		cf. simplicitarsis		(Simon, 1884)	SI26							Slovenia					Dolnja Košana			420
BDJ_980_255	Other material																												Mermessus		trilobatus		(Emerton, 1882)	SI48							Slovenia					Ljubljana, center			291
BDJ_980_256	Other material																												Mermessus		trilobatus		(Emerton, 1882)	SI61							Slovenia					Sekirišče			750
BDJ_980_257	Other material																												Metopobactrus		prominulus		(O. P.-Cambridge, 1872)	CH23							Switzerland					Grison Alps, Alp Flix, Salategnas			1900
BDJ_980_259	Other material																												Micrargus		alpinus		(O. P.-Cambridge, 1871)	CH28							Switzerland					Grison Alps, Alp Flix, Salategnas			1713
BDJ_980_260	Other material																												Micrargus		alpinus		(O. P.-Cambridge, 1871)	CH30							Switzerland					Grison Alps, Alp Flix - Lai Flix			1967
BDJ_980_261	Other material																												Micrargus		alpinus		(O. P.-Cambridge, 1871)	CH31							Switzerland					Grison Alps, Alp Flix - Lai Neir			1910
BDJ_980_262	Other material																												Micrargus		herbigradus		(Blackwall, 1854)	SI15							Slovenia					Apače			220
BDJ_980_262_1	Other material																												Micrargus		herbigradus		(Blackwall, 1854)	CH03							Switzerland					Bernese Alps, Gasteretal			1520
BDJ_980_263	Other material																												Microctenonyx		subitaneus		(O. P.-Cambridge, 1875)	CH25							Switzerland					Grison Alps, Alp Flix, Salategnas			1950
BDJ_980_263_1	Other material																												Microlinyphia		impigra		(O. P.-Cambridge, 1871)	CH02							Switzerland					Bernese Alps, Gasteretal			1698
BDJ_980_263_2	Other material																												Microlinyphia		impigra		(O. P.-Cambridge, 1871)	CH23							Switzerland					Grison Alps, Alp Flix, Salategnas			1900
BDJ_980_264	Other material																												Microlinyphia		pusilla		(Sundevall, 1830)	CH05							Switzerland					Bernese Alps, Gasteretal			1380
BDJ_980_265	Other material																												Microlinyphia		pusilla		(Sundevall, 1830)	CH06							Switzerland					Bernese Alps, Kandersteg			1677
BDJ_980_266	Other material																												Microlinyphia		pusilla		(Sundevall, 1830)	CH12							Switzerland					Bernese Alps, Nessental			930
BDJ_980_267	Other material																												Microlinyphia		pusilla		(Sundevall, 1830)	CH20							Switzerland					Grison Alps, Alp Flix, Salategnas			1900
BDJ_980_268	Other material																												Microlinyphia		pusilla		(Sundevall, 1830)	CH23							Switzerland					Grison Alps, Alp Flix, Salategnas			1900
BDJ_980_269	Other material																												Microlinyphia		pusilla		(Sundevall, 1830)	CH30							Switzerland					Grison Alps, Alp Flix - Lai Flix			1967
BDJ_980_270	Other material																												Minicia		marginella		(Wider, 1834)	CH02							Switzerland					Bernese Alps, Gasteretal			1698
BDJ_980_271	Other material																												Minicia		marginella		(Wider, 1834)	CH13							Switzerland					Bernese Alps, Sustenpass			2040
BDJ_980_272	Other material																												Minicia		marginella		(Wider, 1834)	SI52							Slovenia					Dinaric Karst, Griže			484
BDJ_980_273	Other material																												Minicia		marginella		(Wider, 1834)	SI56							Slovenia					Dinaric Karst, Novelo			358
BDJ_980_274	Other material																												Minicia		marginella		(Wider, 1834)	SI61							Slovenia					Sekirišče			750
BDJ_980_275	Other material																												Minyriolus		pusillus		(Wider, 1834)	CH03							Switzerland					Bernese Alps, Gasteretal			1520
BDJ_980_276	Other material																												Minyriolus		pusillus		(Wider, 1834)	CH21							Switzerland					Grison Alps, Alp Flix, Salategnas			1970
BDJ_980_277	Other material																												Minyriolus		pusillus		(Wider, 1834)	CH26							Switzerland					Grison Alps, Alp Flix, Salategnas			1987
BDJ_980_278	Other material																												Minyriolus		pusillus		(Wider, 1834)	CH31							Switzerland					Grison Alps, Alp Flix - Lai Neir			1910
BDJ_980_279	Other material																												Moebelia		penicillata		(Westring, 1851)	SI61							Slovenia					Sekirišče			750
BDJ_980_280	Other material																												Mughiphantes		cornutus		(Schenkel, 1927)	CH16							Switzerland					Engadin, Silvaplana			1930
BDJ_980_281	Other material																												Mughiphantes		cornutus		(Schenkel, 1927)	CH22							Switzerland					Grison Alps, Alp Flix, Salategnas			1900
BDJ_980_281_1	Other material																												Mughiphantes		mughi		(Fickert, 1875)	CH17							Switzerland					Engadin, Bivio			1780
BDJ_980_283	Other material																												Mughiphantes		mughi		(Fickert, 1875)	CH21							Switzerland					Grison Alps, Alp Flix, Salategnas			1970
BDJ_980_284	Other material																												Mughiphantes		mughi		(Fickert, 1875)	CH23							Switzerland					Grison Alps, Alp Flix, Salategnas			1900
BDJ_980_285	Other material																												Mughiphantes		mughi		(Fickert, 1875)	CH24							Switzerland					Grison Alps, Alp Flix, Salategnas			1830
BDJ_980_286	Other material																												Mughiphantes		mughi		(Fickert, 1875)	CH31							Switzerland					Grison Alps, Alp Flix - Lai Neir			1910
BDJ_980_287	Other material																												Mughiphantes		mughi		(Fickert, 1875)	CH32							Switzerland					Grison Alps, Alp Flix, Salategnas			1955
BDJ_980_288	Other material																												Nematogmus		sanguinolentus		(Walckenaer, 1841)	CH11							Switzerland					Bernese Alps, Lake Brienz			600
BDJ_980_289	Other material																												Nematogmus		sanguinolentus		(Walckenaer, 1841)	SI38							Slovenia					Poreče			135
BDJ_980_290	Other material																												Nematogmus		sanguinolentus		(Walckenaer, 1841)	SI41							Slovenia					Socerb, Osp			116
BDJ_980_291	Other material																												Nematogmus		sanguinolentus		(Walckenaer, 1841)	SI43							Slovenia					Vipava			114
BDJ_980_292	Other material																												Nematogmus		sanguinolentus		(Walckenaer, 1841)	SI55							Slovenia					Dinaric Karst, Lokvice			273
BDJ_980_293	Other material																												Nematogmus		sanguinolentus		(Walckenaer, 1841)	SI56							Slovenia					Dinaric Karst, Novelo			358
BDJ_980_294	Other material																												Nematogmus		sanguinolentus		(Walckenaer, 1841)	SI57							Slovenia					Dinaric Karst, Novelo			325
BDJ_980_295	Other material																												Nematogmus		sanguinolentus		(Walckenaer, 1841)	SI60							Slovenia					Budanje			295
BDJ_980_296	Other material																												Nematogmus		sanguinolentus		(Walckenaer, 1841)	SI61							Slovenia					Sekirišče			750
BDJ_980_297	Other material																												Neriene		clathrata		(Sundevall, 1830)	CH09							Switzerland					Pennine Alps, Mattertal			1447
BDJ_980_298	Other material																												Neriene		clathrata		(Sundevall, 1830)	CH15							Switzerland					Glarus Alps, near Affeier			817
BDJ_980_300	Other material																												Neriene		clathrata		(Sundevall, 1830)	SI14							Slovenia					Spodnji Velovlek			225
BDJ_980_301	Other material																												Neriene		clathrata		(Sundevall, 1830)	SI56							Slovenia					Dinaric Karst, Novelo			358
BDJ_980_302	Other material																												Neriene		furtiva		(O. P.-Cambridge, 1871)	SI41							Slovenia					Socerb, Osp			116
BDJ_980_303	Other material																												Neriene		furtiva		(O. P.-Cambridge, 1871)	SI52							Slovenia					Dinaric Karst, Griže			484
BDJ_980_304	Other material																												Neriene		furtiva		(O. P.-Cambridge, 1871)	SI53							Slovenia					Dinaric Karst, Griže			434
BDJ_980_305	Other material																												Neriene		furtiva		(O. P.-Cambridge, 1871)	SI55							Slovenia					Dinaric Karst, Lokvice			273
BDJ_980_306	Other material																												Neriene		furtiva		(O. P.-Cambridge, 1871)	SI56							Slovenia					Dinaric Karst, Novelo			358
BDJ_980_307	Other material																												Neriene		furtiva		(O. P.-Cambridge, 1871)	SI57							Slovenia					Dinaric Karst, Novelo			325
BDJ_980_308	Other material																												Neriene		peltata		(Wider, 1834)	CH02							Switzerland					Bernese Alps, Gasteretal			1698
BDJ_980_309	Other material																												Neriene		radiata		(Walckenaer, 1841)	CH27							Switzerland					Grison Alps, road to Davos			1180
BDJ_980_310	Other material																												Neriene		radiata		(Walckenaer, 1841)	SI41							Slovenia					Socerb, Osp			116
BDJ_980_311	Other material																												Obscuriphantes		obscurus		(Blackwall, 1841)	CH03							Switzerland					Bernese Alps, Gasteretal			1520
BDJ_980_312	Other material																												Obscuriphantes		obscurus		(Blackwall, 1841)	CH23							Switzerland					Grison Alps, Alp Flix, Salategnas			1900
BDJ_980_313	Other material																												Oedothorax		gibbifer		(Kulczyn'ski, 1882)	CH25							Switzerland					Grison Alps, Alp Flix, Salategnas			1950
BDJ_980_313_1	Other material																												Oryphantes		cf. angulatus		(O. P.-Cambridge, 1881)	CH28							Switzerland					Grison Alps, Alp Flix, Salategnas			1713
BDJ_980_314	Other material																												Ostearius		melanopygius		(O. P.-Cambridge, 1879)	SI46							Slovenia					Šešče pri Preboldu			284
BDJ_980_315	Other material																												Palliduphantes		pallidus		(O. P.-Cambridge, 1871)	CH03							Switzerland					Bernese Alps, Gasteretal			1520
BDJ_980_317	Other material																												Panamomops		tauricornis		(Simon, 1881)	CH26							Switzerland					Grison Alps, Alp Flix, Salategnas			1987
BDJ_980_318	Other material																												Pelecopsis		elongata		(Wider, 1834)	SI61							Slovenia					Sekirišče			750
BDJ_980_321	Other material																												Pelecopsis		radicicola		(L. Koch, 1872)	CH12							Switzerland					Bernese Alps, Nessental			930
BDJ_980_322	Other material																												Pelecopsis		radicicola		(L. Koch, 1872)	CH16							Switzerland					Engadin, Silvaplana			1930
BDJ_980_323	Other material																												Pelecopsis		radicicola		(L. Koch, 1872)	CH21							Switzerland					Grison Alps, Alp Flix, Salategnas			1970
BDJ_980_324	Other material																												Pelecopsis		radicicola		(L. Koch, 1872)	CH22							Switzerland					Grison Alps, Alp Flix, Salategnas			1900
BDJ_980_325	Other material																												Pelecopsis		radicicola		(L. Koch, 1872)	CH23							Switzerland					Grison Alps, Alp Flix, Salategnas			1900
BDJ_980_326	Other material																												Pelecopsis		radicicola		(L. Koch, 1872)	CH24							Switzerland					Grison Alps, Alp Flix, Salategnas			1830
BDJ_980_327	Other material																												Pelecopsis		radicicola		(L. Koch, 1872)	CH28							Switzerland					Grison Alps, Alp Flix, Salategnas			1713
BDJ_980_328	Other material																												Pelecopsis		radicicola		(L. Koch, 1872)	CH30							Switzerland					Grison Alps, Alp Flix - Lai Flix			1967
BDJ_980_329	Other material																												Pelecopsis		radicicola		(L. Koch, 1872)	CH31							Switzerland					Grison Alps, Alp Flix - Lai Neir			1910
BDJ_980_330	Other material																												Pelecopsis		radicicola		(L. Koch, 1872)	CH32							Switzerland					Grison Alps, Alp Flix, Salategnas			1955
BDJ_980_331	Other material																												Pityohyphantes		phrygianus		(C. L. Koch, 1836)	CH20							Switzerland					Grison Alps, Alp Flix, Salategnas			1900
BDJ_980_332	Other material																												Pityohyphantes		phrygianus		(C. L. Koch, 1836)	CH23							Switzerland					Grison Alps, Alp Flix, Salategnas			1900
BDJ_980_333	Other material																												Pocadicnemis		cf. juncea		Locket & Millidge, 1953	CH06							Switzerland					Bernese Alps, Kandersteg			1677
BDJ_980_334	Other material																												Pocadicnemis		cf. juncea		Locket & Millidge, 1953	CH15							Switzerland					Glarus Alps, near Affeier			817
BDJ_980_335	Other material																												Pocadicnemis		cf. pumila		(Blackwall, 1841)	CH02							Switzerland					Bernese Alps, Gasteretal			1698
BDJ_980_336	Other material																												Pocadicnemis		cf. pumila		(Blackwall, 1841)	CH05							Switzerland					Bernese Alps, Gasteretal			1380
BDJ_980_337	Other material																												Pocadicnemis		cf. pumila		(Blackwall, 1841)	CH11							Switzerland					Bernese Alps, Lake Brienz			600
BDJ_980_338	Other material																												Pocadicnemis		cf. pumila		(Blackwall, 1841)	CH12							Switzerland					Bernese Alps, Nessental			930
BDJ_980_339	Other material																												Pocadicnemis		cf. pumila		(Blackwall, 1841)	CH25							Switzerland					Grison Alps, Alp Flix, Salategnas			1950
BDJ_980_340	Other material																												Pocadicnemis		cf. pumila		(Blackwall, 1841)	CH27							Switzerland					Grison Alps, road to Davos			1180
BDJ_980_341	Other material																												Pocadicnemis		cf. pumila		(Blackwall, 1841)	SI61							Slovenia					Sekirišče			750
BDJ_980_342	Other material																												Porrhomma		pallidum		Jackson, 1913	CH12							Switzerland					Bernese Alps, Nessental			930
BDJ_980_343	Other material																												Porrhomma		pygmaeum		(Blackwall, 1834)	SI17							Slovenia					Novokračine			502
BDJ_980_344	Other material																												Scotinotylus		alpigena		(L. Koch, 1869)	CH26							Switzerland					Grison Alps, Alp Flix, Salategnas			1987
BDJ_980_345	Other material																												Scotinotylus		alpigena		(L. Koch, 1869)	CH32							Switzerland					Grison Alps, Alp Flix, Salategnas			1955
BDJ_980_346	Other material																												Scotinotylus		clavatus		(Schenkel, 1927)	CH26							Switzerland					Grison Alps, Alp Flix, Salategnas			1987
BDJ_980_347	Other material																												Silometopus		elegans		(O. P.-Cambridge, 1872)	CH20							Switzerland					Grison Alps, Alp Flix, Salategnas			1900
BDJ_980_348	Other material																												Tapinocyba		affinis		Lessert, 1907	CH26							Switzerland					Grison Alps, Alp Flix, Salategnas			1987
BDJ_980_349	Other material																												Tenuiphantes		alacris		(Blackwall, 1853)	CH03							Switzerland					Bernese Alps, Gasteretal			1520
BDJ_980_350	Other material																												Tenuiphantes		alacris		(Blackwall, 1853)	CH23							Switzerland					Grison Alps, Alp Flix, Salategnas			1900
BDJ_980_351	Other material																												Tenuiphantes		alacris		(Blackwall, 1853)	CH31							Switzerland					Grison Alps, Alp Flix - Lai Neir			1910
BDJ_980_352	Other material																												Tenuiphantes		cristatus		(Menge, 1866)	CH03							Switzerland					Bernese Alps, Gasteretal			1520
BDJ_980_353	Other material																												Tenuiphantes		cristatus		(Menge, 1866)	CH16							Switzerland					Engadin, Silvaplana			1930
BDJ_980_354	Other material																												Tenuiphantes		flavipes		(Blackwall, 1854)	CH16							Switzerland					Engadin, Silvaplana			1930
BDJ_980_355	Other material																												Tenuiphantes		flavipes		(Blackwall, 1854)	CH27							Switzerland					Grison Alps, road to Davos			1180
BDJ_980_356	Other material																												Tenuiphantes		flavipes		(Blackwall, 1854)	SI01							Slovenia					Biš			225
BDJ_980_357	Other material																												Tenuiphantes		flavipes		(Blackwall, 1854)	SI39							Slovenia					Primostek			157
BDJ_980_358	Other material																												Tenuiphantes		cf. jacksoni		(Schenkel, 1925)	CH21							Switzerland					Grison Alps, Alp Flix, Salategnas			1970
BDJ_980_358_1	Other material																												Tenuiphantes		cf. jacksoni		(Schenkel, 1925)	CH28							Switzerland					Grison Alps, Alp Flix, Salategnas			1713
BDJ_980_359	Other material																												Tenuiphantes		cf. jacksonoides		(van Helsdingen, 1977)	CH12							Switzerland					Bernese Alps, Nessental			930
BDJ_980_360	Other material																												Tenuiphantes		cf. jacksonoides		(van Helsdingen, 1977)	CH22							Switzerland					Grison Alps, Alp Flix, Salategnas			1900
BDJ_980_361	Other material																												Tenuiphantes		cf. jacksonoides		(van Helsdingen, 1977)	CH23							Switzerland					Grison Alps, Alp Flix, Salategnas			1900
BDJ_980_362	Other material																												Tenuiphantes		cf. jacksonoides		(van Helsdingen, 1977)	CH28							Switzerland					Grison Alps, Alp Flix, Salategnas			1713
BDJ_980_363	Other material																												Tenuiphantes		mengei		(Kulczyn'ski, 1887)	CH01							Switzerland					Bernese Alps, Gasteretal			1662
BDJ_980_364	Other material																												Tenuiphantes		mengei		(Kulczyn'ski, 1887)	CH02							Switzerland					Bernese Alps, Gasteretal			1698
BDJ_980_365	Other material																												Tenuiphantes		mengei		(Kulczyn'ski, 1887)	CH05							Switzerland					Bernese Alps, Gasteretal			1380
BDJ_980_366	Other material																												Tenuiphantes		mengei		(Kulczyn'ski, 1887)	CH06							Switzerland					Bernese Alps, Kandersteg			1677
BDJ_980_367	Other material																												Tenuiphantes		mengei		(Kulczyn'ski, 1887)	CH09							Switzerland					Pennine Alps, Mattertal			1447
BDJ_980_368	Other material																												Tenuiphantes		mengei		(Kulczyn'ski, 1887)	CH12							Switzerland					Bernese Alps, Nessental			930
BDJ_980_369	Other material																												Tenuiphantes		mengei		(Kulczyn'ski, 1887)	CH13							Switzerland					Bernese Alps, Sustenpass			2040
BDJ_980_370	Other material																												Tenuiphantes		mengei		(Kulczyn'ski, 1887)	CH16							Switzerland					Engadin, Silvaplana			1930
BDJ_980_371	Other material																												Tenuiphantes		mengei		(Kulczyn'ski, 1887)	CH17							Switzerland					Engadin, Bivio			1780
BDJ_980_372	Other material																												Tenuiphantes		mengei		(Kulczyn'ski, 1887)	CH23							Switzerland					Grison Alps, Alp Flix, Salategnas			1900
BDJ_980_373	Other material																												Tenuiphantes		mengei		(Kulczyn'ski, 1887)	CH24							Switzerland					Grison Alps, Alp Flix, Salategnas			1830
BDJ_980_374	Other material																												Tenuiphantes		mengei		(Kulczyn'ski, 1887)	CH25							Switzerland					Grison Alps, Alp Flix, Salategnas			1950
BDJ_980_375	Other material																												Tenuiphantes		mengei		(Kulczyn'ski, 1887)	CH28							Switzerland					Grison Alps, Alp Flix, Salategnas			1713
BDJ_980_376	Other material																												Tenuiphantes		mengei		(Kulczyn'ski, 1887)	CH30							Switzerland					Grison Alps, Alp Flix - Lai Flix			1967
BDJ_980_377	Other material																												Tenuiphantes		mengei		(Kulczyn'ski, 1887)	CH31							Switzerland					Grison Alps, Alp Flix - Lai Neir			1910
BDJ_980_377_1	Other material																												Tenuiphantes		mengei		(Kulczyn'ski, 1887)	CH32							Switzerland					Grison Alps, Alp Flix, Salategnas			1955
BDJ_980_378	Other material																												Tenuiphantes		tenebricola		(Wider, 1834)	CH03							Switzerland					Bernese Alps, Gasteretal			1520
BDJ_980_379	Other material																												Tenuiphantes		tenebricola		(Wider, 1834)	CH16							Switzerland					Engadin, Silvaplana			1930
BDJ_980_380	Other material																												Tenuiphantes		tenebricola		(Wider, 1834)	CH17							Switzerland					Engadin, Bivio			1780
BDJ_980_381	Other material																												Tenuiphantes		tenebricola		(Wider, 1834)	CH24							Switzerland					Grison Alps, Alp Flix, Salategnas			1830
BDJ_980_382	Other material																												Tenuiphantes		tenebricola		(Wider, 1834)	CH28							Switzerland					Grison Alps, Alp Flix, Salategnas			1713
BDJ_980_383	Other material																												Tenuiphantes		tenebricola		(Wider, 1834)	CH31							Switzerland					Grison Alps, Alp Flix - Lai Neir			1910
BDJ_980_384	Other material																												Tenuiphantes		tenuis		(Blackwall, 1852)	SI48							Slovenia					Ljubljana, center			291
BDJ_980_385	Other material																												Tenuiphantes		tenuis		(Blackwall, 1852)	SI61							Slovenia					Sekirišče			750
BDJ_980_386	Other material																												Theonina		cornix		(Simon, 1881)	SI23							Slovenia					Šembije			615
BDJ_980_387	Other material																												Tiso		aestivus		(L. Koch, 1872)	CH07							Switzerland					Bernese Alps, Rothorn			3100
BDJ_980_388	Other material																												Tiso		vagans		(Blackwall, 1834)	CH06							Switzerland					Bernese Alps, Kandersteg			1677
BDJ_980_389	Other material																												Tiso		vagans		(Blackwall, 1834)	CH09							Switzerland					Pennine Alps, Mattertal			1447
BDJ_980_390	Other material																												Tiso		vagans		(Blackwall, 1834)	CH11							Switzerland					Bernese Alps, Lake Brienz			600
BDJ_980_391	Other material																												Tiso		vagans		(Blackwall, 1834)	CH13							Switzerland					Bernese Alps, Sustenpass			2040
BDJ_980_392	Other material																												Tiso		vagans		(Blackwall, 1834)	CH22							Switzerland					Grison Alps, Alp Flix, Salategnas			1900
BDJ_980_393	Other material																												Tiso		vagans		(Blackwall, 1834)	CH23							Switzerland					Grison Alps, Alp Flix, Salategnas			1900
BDJ_980_394	Other material																												Tiso		vagans		(Blackwall, 1834)	CH24							Switzerland					Grison Alps, Alp Flix, Salategnas			1830
BDJ_980_395	Other material																												Troglohyphantes		sp.			CH18							Switzerland					Grison Alps, Alp Flix, Salategnas			1900
BDJ_980_396	Other material																												Walckenaeria		antica		(Wider, 1834)	CH30							Switzerland					Grison Alps, Alp Flix - Lai Flix			1967
BDJ_980_397	Other material																												Walckenaeria		furcillata		(Menge, 1869)	CH11							Switzerland					Bernese Alps, Lake Brienz			600
BDJ_980_398	Other material																												Agroeca		brunnea		(Blackwall, 1833)	SI61							Slovenia					Sekirišče			750
BDJ_980_399	Other material																												Liocranum		rupicola		(Walckenaer, 1830)	SI50							Slovenia					Sp. Prapreče			351
BDJ_980_400	Other material																												Alopecosa		accentuata		(Latreille, 1817)	CH25							Switzerland					Grison Alps, Alp Flix, Salategnas			1950
BDJ_980_402	Other material																												Alopecosa		pulverulenta		(Clerck, 1757)	CH30							Switzerland					Grison Alps, Alp Flix - Lai Flix			1967
BDJ_980_403	Other material																												Alopecosa		pulverulenta		(Clerck, 1757)	CH31							Switzerland					Grison Alps, Alp Flix - Lai Neir			1910
BDJ_980_404	Other material																												Alopecosa		pulverulenta		(Clerck, 1757)	CH32							Switzerland					Grison Alps, Alp Flix, Salategnas			1955
BDJ_980_405	Other material																												Alopecosa		pulverulenta		(Clerck, 1757)	SI38							Slovenia					Poreče			135
BDJ_980_406	Other material																												Alopecosa		pulverulenta		(Clerck, 1757)	SI43							Slovenia					Vipava			114
BDJ_980_407	Other material																												Alopecosa		pulverulenta		(Clerck, 1757)	SI52							Slovenia					Dinaric Karst, Griže			484
BDJ_980_408	Other material																												Alopecosa		pulverulenta		(Clerck, 1757)	SI60							Slovenia					Budanje			295
BDJ_980_409	Other material																												Alopecosa		sulzeri		(Pavesi, 1873)	SI58							Slovenia					Budanje			243
BDJ_980_409_1	Other material																												Alopecosa		taeniata		( C. L. Koch, 1835)	CH23							Switzerland					Grison Alps, Alp Flix, Salategnas			1900
BDJ_980_410	Other material																												Alopecosa		trabalis		(Clerck, 1757)	SI53							Slovenia					Dinaric Karst, Griže			434
BDJ_980_411	Other material																												Alopecosa		trabalis		(Clerck, 1757)	SI61							Slovenia					Sekirišče			750
BDJ_980_412	Other material																												Arctosa		fulvolineata		(Lucas, 1846)	SI30							Slovenia					Ig, Iški Vintgar			371
BDJ_980_413	Other material																												Arctosa		lutetiana		(Simon, 1876)	SI01							Slovenia					Biš			225
BDJ_980_414	Other material																												Arctosa		maculata		(Hahn, 1822)	SI27							Slovenia					Buje			370
BDJ_980_415	Other material																												Aulonia		albimana		(Walckenaer, 1805)	SI61							Slovenia					Sekirišče			750
BDJ_980_416	Other material																												Hogna		radiata		(Latreille, 1817)	SI50							Slovenia					Sp. Prapreče			351
BDJ_980_417	Other material																												Hogna		radiata		(Latreille, 1817)	SI68							Slovenia					Sv. Jurij ob Ščavnici			235
BDJ_980_418	Other material																												Pardosa		agrestis		(Westring, 1861)	SI04							Slovenia					Cerkvenjak			230
BDJ_980_419	Other material																												Pardosa		amentata		(Clerck, 1757)	CH05							Switzerland					Bernese Alps, Gasteretal			1380
BDJ_980_420	Other material																												Pardosa		amentata		(Clerck, 1757)	CH14							Switzerland					Glarus Alps, Oberalppass			2040
BDJ_980_421	Other material																												Pardosa		amentata		(Clerck, 1757)	CH20							Switzerland					Grison Alps, Alp Flix, Salategnas			1900
BDJ_980_422	Other material																												Pardosa		amentata		(Clerck, 1757)	CH21							Switzerland					Grison Alps, Alp Flix, Salategnas			1970
BDJ_980_423	Other material																												Pardosa		amentata		(Clerck, 1757)	CH25							Switzerland					Grison Alps, Alp Flix, Salategnas			1950
BDJ_980_424	Other material																												Pardosa		amentata		(Clerck, 1757)	CH30							Switzerland					Grison Alps, Alp Flix - Lai Flix			1967
BDJ_980_425	Other material																												Pardosa		amentata		(Clerck, 1757)	SI35							Slovenia					Menina planina			1373
BDJ_980_426	Other material																												Pardosa		bifasciata		(C. L. Koch, 1834)	CH08							Switzerland					Bernese Alps, Rothorn			2250
BDJ_980_427	Other material																												Pardosa		bifasciata		(C. L. Koch, 1834)	SI57							Slovenia					Dinaric Karst, Novelo			325
BDJ_980_428	Other material																												Pardosa		blanda		(C. L. Koch, 1833)	CH08							Switzerland					Bernese Alps, Rothorn			2250
BDJ_980_429	Other material																												Pardosa		blanda		(C. L. Koch, 1833)	CH20							Switzerland					Grison Alps, Alp Flix, Salategnas			1900
BDJ_980_430	Other material																												Pardosa		blanda		(C. L. Koch, 1833)	CH21							Switzerland					Grison Alps, Alp Flix, Salategnas			1970
BDJ_980_431	Other material																												Pardosa		blanda		(C. L. Koch, 1833)	CH25							Switzerland					Grison Alps, Alp Flix, Salategnas			1950
BDJ_980_433	Other material																												Pardosa		cf. saltans		Tцpfer-Hofmann, 2000	CH11							Switzerland					Bernese Alps, Lake Brienz			600
BDJ_980_434	Other material																												Pardosa		cf. saltans		Tцpfer-Hofmann, 2000	CH12							Switzerland					Bernese Alps, Nessental			930
BDJ_980_435	Other material																												Pardosa		cf. saltans		Tцpfer-Hofmann, 2000	CH15							Switzerland					Glarus Alps, near Affeier			817
BDJ_980_436	Other material																												Pardosa		cf. saltans		Tцpfer-Hofmann, 2000	CH27							Switzerland					Grison Alps, road to Davos			1180
BDJ_980_437	Other material																												Pardosa		cf. lugubris		(Walckenaer, 1802)	SI15							Slovenia					Apače			220
BDJ_980_438	Other material																												Pardosa		cf. lugubris		(Walckenaer, 1802)	SI38							Slovenia					Poreče			135
BDJ_980_439	Other material																												Pardosa		cf. lugubris		(Walckenaer, 1802)	SI40							Slovenia					Slavnik			816
BDJ_980_440	Other material																												Pardosa		cf. lugubris		(Walckenaer, 1802)	SI58							Slovenia					Budanje			243
BDJ_980_441	Other material																												Pardosa		cf. lugubris		(Walckenaer, 1802)	SI59							Slovenia					Budanje			305
BDJ_980_442	Other material																												Pardosa		cf. lugubris		(Walckenaer, 1802)	SI60							Slovenia					Budanje			295
BDJ_980_443	Other material																												Pardosa		cf. lugubris		(Walckenaer, 1802)	SI61							Slovenia					Sekirišče			750
BDJ_980_444	Other material																												Pardosa		ferruginea		(L. Koch, 1870)	CH23							Switzerland					Grison Alps, Alp Flix, Salategnas			1900
BDJ_980_445	Other material																												Pardosa		hortensis		(Thorell, 1872)	SI13							Slovenia					Čepno			555
BDJ_980_446	Other material																												Pardosa		oreophila		Simon, 1937	CH10							Switzerland					Bernese Alps, Kleine Scheidegg			2061
BDJ_980_447	Other material																												Pardosa		oreophila		Simon, 1937	CH13							Switzerland					Bernese Alps, Sustenpass			2040
BDJ_980_447_1	Other material																												Pardosa		oreophila		Simon, 1937	CH14							Switzerland					Glarus Alps, Oberalppass			2040
BDJ_980_448	Other material																												Pardosa		palustris		(Linnaeus, 1758)	CH10							Switzerland					Bernese Alps, Kleine Scheidegg			2061
BDJ_980_449	Other material																												Pardosa		palustris		(Linnaeus, 1758)	CH15							Switzerland					Glarus Alps, near Affeier			817
BDJ_980_450	Other material																												Pardosa		palustris		(Linnaeus, 1758)	CH19							Switzerland					Grison Alps, Alp Flix, Salategnas			1910
BDJ_980_451	Other material																												Pardosa		palustris		(Linnaeus, 1758)	SI61							Slovenia					Sekirišče			750
BDJ_980_452	Other material																												Pardosa		proxima		(C. L. Koch, 1847)	SI05							Slovenia					Sv. Jurij ob Ščavnici			190
BDJ_980_453	Other material																												Pardosa		riparia		(C. L. Koch, 1833)	CH01							Switzerland					Bernese Alps, Gasteretal			1662
BDJ_980_454	Other material																												Pardosa		riparia		(C. L. Koch, 1833)	CH02							Switzerland					Bernese Alps, Gasteretal			1698
BDJ_980_455	Other material																												Pardosa		riparia		(C. L. Koch, 1833)	CH05							Switzerland					Bernese Alps, Gasteretal			1380
BDJ_980_456	Other material																												Pardosa		riparia		(C. L. Koch, 1833)	CH06							Switzerland					Bernese Alps, Kandersteg			1677
BDJ_980_457	Other material																												Pardosa		riparia		(C. L. Koch, 1833)	CH20							Switzerland					Grison Alps, Alp Flix, Salategnas			1900
BDJ_980_458	Other material																												Pardosa		riparia		(C. L. Koch, 1833)	CH23							Switzerland					Grison Alps, Alp Flix, Salategnas			1900
BDJ_980_459	Other material																												Pardosa		riparia		(C. L. Koch, 1833)	CH24							Switzerland					Grison Alps, Alp Flix, Salategnas			1830
BDJ_980_460	Other material																												Pardosa		riparia		(C. L. Koch, 1833)	CH25							Switzerland					Grison Alps, Alp Flix, Salategnas			1950
BDJ_980_461	Other material																												Pardosa		riparia		(C. L. Koch, 1833)	CH30							Switzerland					Grison Alps, Alp Flix - Lai Flix			1967
BDJ_980_462	Other material																												Pardosa		riparia		(C. L. Koch, 1833)	CH31							Switzerland					Grison Alps, Alp Flix - Lai Neir			1910
BDJ_980_463	Other material																												Pardosa		riparia		(C. L. Koch, 1833)	SI53							Slovenia					Dinaric Karst, Griže			434
BDJ_980_464	Other material																												Pardosa		riparia		(C. L. Koch, 1833)	SI61							Slovenia					Sekirišče			750
BDJ_980_465	Other material																												Pirata		piraticus		(Clerck, 1757)	CH20							Switzerland					Grison Alps, Alp Flix, Salategnas			1900
BDJ_980_466	Other material																												Pirata		piraticus		(Clerck, 1757)	CH31							Switzerland					Grison Alps, Alp Flix - Lai Neir			1910
BDJ_980_467	Other material																												Piratula		hygrophila		(Thorell, 1872)	SI14							Slovenia					Spodnji Velovlek			225
BDJ_980_468	Other material																												Piratula		knorri		(Scopoli, 1763)	SI14							Slovenia					Spodnji Velovlek			225
BDJ_980_469	Other material																												Piratula		knorri		(Scopoli, 1763)	SI27							Slovenia					Buje			370
BDJ_980_470	Other material																												Trochosa		spinipalpis		(F. O. P.-Cambridge, 1895)	SI30							Slovenia					Ig, Iški Vintgar			371
BDJ_980_471	Other material																												Xerolycosa		nemoralis		(Westring, 1861)	CH27							Switzerland					Grison Alps, road to Davos			1180
BDJ_980_472	Other material																												Ero		furcata		(Villers, 1789)	CH03							Switzerland					Bernese Alps, Gasteretal			1520
BDJ_980_473	Other material																												Cheiracanthium		erraticum		(Walckenaer, 1802)	SI22							Slovenia					Polenšak			235
BDJ_980_474	Other material																												Cheiracanthium		mildei		L. Koch, 1864	SI46							Slovenia					Šešče pri Preboldu			284
BDJ_980_475	Other material																												Cheiracanthium		punctorium		(Villers, 1789)	SI11							Slovenia					Divača			460
BDJ_980_476	Other material																												Cheiracanthium		punctorium		(Villers, 1789)	SI40							Slovenia					Slavnik			816
BDJ_980_477	Other material																												Nemesia		pannonica		Herman, 1879	SI09							Slovenia					Divača			445
BDJ_980_478	Other material																												Nesticus		cellulanus		(Clerck, 1757)	SI10							Slovenia					Sv. Jurij ob Ščavnici			195
BDJ_980_479	Other material																												Uroctea		durandi		(Latreille, 1809)	SI41							Slovenia					Socerb, Osp			116
BDJ_980_480	Other material																												Philodromus		albidus		Kulczyn'ski, 1911	SI61							Slovenia					Sekirišče			750
BDJ_980_481	Other material																												Philodromus		aureolus		(Clerck, 1757)	SI61							Slovenia					Sekirišče			750
BDJ_980_482	Other material																												Philodromus		cespitum		(Walckenaer, 1802)	CH31							Switzerland					Grison Alps, Alp Flix - Lai Neir			1910
BDJ_980_483	Other material																												Philodromus		cespitum		(Walckenaer, 1802)	SI04							Slovenia					Cerkvenjak			230
BDJ_980_484	Other material																												Philodromus		dispar		Walckenaer, 1826	SI59							Slovenia					Budanje			305
BDJ_980_485	Other material																												Philodromus		praedatus		O. P.-Cambridge, 1871	CH15							Switzerland					Glarus Alps, near Affeier			817
BDJ_980_486	Other material																												Philodromus		praedatus		O. P.-Cambridge, 1871	SI41							Slovenia					Socerb, Osp			116
BDJ_980_487	Other material																												Philodromus		pulchellus		Lucas, 1846	SI41							Slovenia					Socerb, Osp			116
BDJ_980_488	Other material																												Philodromus		vagulus		Simon, 1875	CH19							Switzerland					Grison Alps, Alp Flix, Salategnas			1910
BDJ_980_489	Other material																												Philodromus		vagulus		Simon, 1875	CH29							Switzerland					Grison Alps, Alp Flix - Lai Flix			1960
BDJ_980_490	Other material																												Thanatus		formicinus		(Clerck, 1757)	SI52							Slovenia					Dinaric Karst, Griže			484
BDJ_980_491	Other material																												Tibellus		macellus		Simon, 1875	SI41							Slovenia					Socerb, Osp			116
BDJ_980_492	Other material																												Tibellus		macellus		Simon, 1875	SI52							Slovenia					Dinaric Karst, Griže			484
BDJ_980_493	Other material																												Tibellus		oblongus		(Walckenaer, 1802)	SI55							Slovenia					Dinaric Karst, Lokvice			273
BDJ_980_494	Other material																												Pholcus		opilionoides		(Schrank, 1781)	SI10							Slovenia					Sv. Jurij ob Ščavnici			195
BDJ_980_495	Other material																												Pholcus		opilionoides		(Schrank, 1781)	SI13							Slovenia					Čepno			555
BDJ_980_496	Other material																												Pholcus		phalangioides		(Fuesslin, 1775)	SI50							Slovenia					Sp. Prapreče			351
BDJ_980_497	Other material																												Pholcus		phalangioides		(Fuesslin, 1775)	SI68							Slovenia					Sv. Jurij ob Ščavnici			235
BDJ_980_498	Other material																												Psilochorus		simoni		(Berland, 1911)	SI50							Slovenia					Sp. Prapreče			351
BDJ_980_499	Other material																												Pisaura		mirabilis		(Clerck, 1757)	CH06							Switzerland					Bernese Alps, Kandersteg			1677
BDJ_980_500	Other material																												Pisaura		mirabilis		(Clerck, 1757)	SI38							Slovenia					Poreče			135
BDJ_980_501	Other material																												Pisaura		mirabilis		(Clerck, 1757)	SI41							Slovenia					Socerb, Osp			116
BDJ_980_502	Other material																												Pisaura		mirabilis		(Clerck, 1757)	SI43							Slovenia					Vipava			114
BDJ_980_503	Other material																												Pisaura		mirabilis		(Clerck, 1757)	SI53							Slovenia					Dinaric Karst, Griže			434
BDJ_980_504	Other material																												Pisaura		mirabilis		(Clerck, 1757)	SI58							Slovenia					Budanje			243
BDJ_980_505	Other material																												Pisaura		mirabilis		(Clerck, 1757)	SI60							Slovenia					Budanje			295
BDJ_980_506	Other material																												Pisaura		mirabilis		(Clerck, 1757)	SI61							Slovenia					Sekirišče			750
BDJ_980_507	Other material																												Evarcha		arcuata		(Clerck, 1757)	CH23							Switzerland					Grison Alps, Alp Flix, Salategnas			1900
BDJ_980_508	Other material																												Evarcha		arcuata		(Clerck, 1757)	CH30							Switzerland					Grison Alps, Alp Flix - Lai Flix			1967
BDJ_980_509	Other material																												Evarcha		arcuata		(Clerck, 1757)	SI01							Slovenia					Biš			225
BDJ_980_510	Other material																												Evarcha		arcuata		(Clerck, 1757)	SI38							Slovenia					Poreče			135
BDJ_980_511	Other material																												Evarcha		arcuata		(Clerck, 1757)	SI39							Slovenia					Primostek			157
BDJ_980_512	Other material																												Evarcha		arcuata		(Clerck, 1757)	SI40							Slovenia					Slavnik			816
BDJ_980_513	Other material																												Evarcha		arcuata		(Clerck, 1757)	SI43							Slovenia					Vipava			114
BDJ_980_514	Other material																												Evarcha		arcuata		(Clerck, 1757)	SI52							Slovenia					Dinaric Karst, Griže			484
BDJ_980_515	Other material																												Evarcha		arcuata		(Clerck, 1757)	SI53							Slovenia					Dinaric Karst, Griže			434
BDJ_980_516	Other material																												Evarcha		arcuata		(Clerck, 1757)	SI56							Slovenia					Dinaric Karst, Novelo			358
BDJ_980_517	Other material																												Evarcha		arcuata		(Clerck, 1757)	SI60							Slovenia					Budanje			295
BDJ_980_518	Other material																												Evarcha		arcuata		(Clerck, 1757)	SI61							Slovenia					Sekirišče			750
BDJ_980_519	Other material																												Evarcha		falcata		(Clerck, 1757)	SI01							Slovenia					Biš			225
BDJ_980_520	Other material																												Evarcha		falcata		(Clerck, 1757)	SI39							Slovenia					Primostek			157
BDJ_980_521	Other material																												Evarcha		falcata		(Clerck, 1757)	SI55							Slovenia					Dinaric Karst, Lokvice			273
BDJ_980_522	Other material																												Evarcha		falcata		(Clerck, 1757)	SI56							Slovenia					Dinaric Karst, Novelo			358
BDJ_980_523	Other material																												Evarcha		falcata		(Clerck, 1757)	SI61							Slovenia					Sekirišče			750
BDJ_980_524	Other material																												Evarcha		jucunda		(Lucas, 1846)	SI41							Slovenia					Socerb, Osp			116
BDJ_980_525	Other material																												Evarcha		laetabunda		(C. L. Koch, 1846)	SI38							Slovenia					Poreče			135
BDJ_980_526	Other material																												Evarcha		laetabunda		(C. L. Koch, 1846)	SI52							Slovenia					Dinaric Karst, Griže			484
BDJ_980_527	Other material																												Evarcha		laetabunda		(C. L. Koch, 1846)	SI53							Slovenia					Dinaric Karst, Griže			434
BDJ_980_529	Other material																												Evarcha		michailovi		Logunov, 1992	SI52							Slovenia					Dinaric Karst, Griže			484
BDJ_980_529_1	Other material																												Evarcha		michailovi		Logunov, 1992	SI53							Slovenia					Dinaric Karst, Griže			434
BDJ_980_529_2	Other material																												Evarcha		michailovi		Logunov, 1992	SI56							Slovenia					Dinaric Karst, Novelo			358
BDJ_980_530	Other material																												Hasarius		adansoni		(Audouin, 1826)	SI51							Slovenia					Ljubljana, Nove Jarše			294
BDJ_980_531	Other material																												Heliophanus		aeneus		(Hahn, 1832)	SI21							Slovenia					Jurišče			730
BDJ_980_532	Other material																												Heliophanus		cupreus		(Walckenaer, 1802)	CH12							Switzerland					Bernese Alps, Nessental			930
BDJ_980_533	Other material																												Heliophanus		cupreus		(Walckenaer, 1802)	SI38							Slovenia					Poreče			135
BDJ_980_534	Other material																												Heliophanus		cupreus		(Walckenaer, 1802)	SI41							Slovenia					Socerb, Osp			116
BDJ_980_535	Other material																												Heliophanus		cupreus		(Walckenaer, 1802)	SI52							Slovenia					Dinaric Karst, Griže			484
BDJ_980_536	Other material																												Heliophanus		cupreus		(Walckenaer, 1802)	SI53							Slovenia					Dinaric Karst, Griže			434
BDJ_980_537	Other material																												Heliophanus		cupreus		(Walckenaer, 1802)	SI55							Slovenia					Dinaric Karst, Lokvice			273
BDJ_980_538	Other material																												Heliophanus		cupreus		(Walckenaer, 1802)	SI56							Slovenia					Dinaric Karst, Novelo			358
BDJ_980_539	Other material																												Heliophanus		cupreus		(Walckenaer, 1802)	SI57							Slovenia					Dinaric Karst, Novelo			325
BDJ_980_540	Other material																												Heliophanus		cupreus		(Walckenaer, 1802)	SI60							Slovenia					Budanje			295
BDJ_980_541	Other material																												Heliophanus		cupreus		(Walckenaer, 1802)	SI61							Slovenia					Sekirišče			750
BDJ_980_542	Other material																												Heliophanus		flavipes		(Hahn, 1832)	SI20							Slovenia					Dragotinci			225
BDJ_980_543	Other material																												Heliophanus		flavipes		(Hahn, 1832)	SI38							Slovenia					Poreče			135
BDJ_980_544	Other material																												Heliophanus		flavipes		(Hahn, 1832)	SI43							Slovenia					Vipava			114
BDJ_980_545	Other material																												Heliophanus		flavipes		(Hahn, 1832)	SI61							Slovenia					Sekirišče			750
BDJ_980_546	Other material																												Heliophanus		kochii		Simon, 1868	SI41							Slovenia					Socerb, Osp			116
BDJ_980_547	Other material																												Icius		subinermis		Simon, 1937	SI50							Slovenia					Sp. Prapreče			351
BDJ_980_548	Other material																												Icius		subinermis		Simon, 1937	SI51							Slovenia					Ljubljana, Nove Jarše			294
BDJ_980_549	Other material																												Leptorchestes		berolinensis		(C. L. Koch, 1846)	SI50							Slovenia					Sp. Prapreče			351
BDJ_980_550	Other material																												Macaroeris		nidicolens		(Walckenaer, 1802)	SI41							Slovenia					Socerb, Osp			116
BDJ_980_551	Other material																												Macaroeris		nidicolens		(Walckenaer, 1802)	SI46							Slovenia					Šešče pri Preboldu			284
BDJ_980_552	Other material																												Marpissa		muscosa		(Clerck, 1757)	SI39							Slovenia					Primostek			157
BDJ_980_553	Other material																												Marpissa		nivoyi		(Lucas, 1846)	SI41							Slovenia					Socerb, Osp			116
BDJ_980_554	Other material																												Marpissa		nivoyi		(Lucas, 1846)	SI52							Slovenia					Dinaric Karst, Griže			484
BDJ_980_555	Other material																												Marpissa		nivoyi		(Lucas, 1846)	SI56							Slovenia					Dinaric Karst, Novelo			358
BDJ_980_556	Other material																												Myrmarachne		formicaria		(De Geer, 1778)	SI33							Slovenia					Ljubljana, Biotechnical faculty			297
BDJ_980_557	Other material																												Neon		reticulatus		(Blackwall, 1853)	SI04							Slovenia					Cerkvenjak			230
BDJ_980_558	Other material																												Pellenes		seriatus		(Thorell, 1875)	SI38							Slovenia					Poreče			135
BDJ_980_559	Other material																												Pellenes		seriatus		(Thorell, 1875)	SI52							Slovenia					Dinaric Karst, Griže			484
BDJ_980_560	Other material																												Pellenes		seriatus		(Thorell, 1875)	SI53							Slovenia					Dinaric Karst, Griže			434
BDJ_980_561	Other material																												Pellenes		seriatus		(Thorell, 1875)	SI55							Slovenia					Dinaric Karst, Lokvice			273
BDJ_980_562	Other material																												Pellenes		seriatus		(Thorell, 1875)	SI56							Slovenia					Dinaric Karst, Novelo			358
BDJ_980_563	Other material																												Philaeus		chrysops		(Poda, 1761)	SI25							Slovenia					Dolnja Košana			435
BDJ_980_564	Other material																												Philaeus		chrysops		(Poda, 1761)	SI53							Slovenia					Dinaric Karst, Griže			434
BDJ_980_565	Other material																												Pseudeuophrys		lanigera		(Simon, 1871)	SI50							Slovenia					Sp. Prapreče			351
BDJ_980_566	Other material																												Saitis		barbipes		(Simon, 1868)	SI41							Slovenia					Socerb, Osp			116
BDJ_980_567	Other material																												Saitis		barbipes		(Simon, 1868)	SI56							Slovenia					Dinaric Karst, Novelo			358
BDJ_980_568	Other material																												Saitis		barbipes		(Simon, 1868)	SI59							Slovenia					Budanje			305
BDJ_980_569	Other material																												Salticus		scenius		(Clerck, 1757)	CH18							Switzerland					Grison Alps, Alp Flix, Salategnas			1900
BDJ_980_570	Other material																												Salticus		scenius		(Clerck, 1757)	SI33							Slovenia					Ljubljana, Biotechnical faculty			297
BDJ_980_571	Other material																												Salticus		scenius		(Clerck, 1757)	SI48							Slovenia					Ljubljana, center			291
BDJ_980_572	Other material																												Sibianor		aurocinctus		(Ohlert, 1865)	CH12							Switzerland					Bernese Alps, Nessental			930
BDJ_980_573	Other material																												Sitticus		rupicola		(C. L. Koch, 1837)	CH01							Switzerland					Bernese Alps, Gasteretal			1662
BDJ_980_574	Other material																												Sitticus		rupicola		(C. L. Koch, 1837)	CH23							Switzerland					Grison Alps, Alp Flix, Salategnas			1900
BDJ_980_575	Other material																												Sitticus		rupicola		(C. L. Koch, 1837)	CH25							Switzerland					Grison Alps, Alp Flix, Salategnas			1950
BDJ_980_576	Other material																												Scytodes		thoracica		(Latreille, 1802)	SI41							Slovenia					Socerb, Osp			116
BDJ_980_577	Other material																												Scytodes		thoracica		(Latreille, 1802)	SI50							Slovenia					Sp. Prapreče			351
BDJ_980_578	Other material																												Segestria		senoculata		(Linnaeus, 1758)	SI11							Slovenia					Divača			460
BDJ_980_579	Other material																												Segestria		senoculata		(Linnaeus, 1758)	SI21							Slovenia					Jurišče			730
BDJ_980_580	Other material																												Micrommata		virescens		(Clerck, 1757)	CH05							Switzerland					Bernese Alps, Gasteretal			1380
BDJ_980_581	Other material																												Micrommata		virescens		(Clerck, 1757)	CH23							Switzerland					Grison Alps, Alp Flix, Salategnas			1900
BDJ_980_582	Other material																												Micrommata		virescens		(Clerck, 1757)	CH25							Switzerland					Grison Alps, Alp Flix, Salategnas			1950
BDJ_980_583	Other material																												Micrommata		virescens		(Clerck, 1757)	CH30							Switzerland					Grison Alps, Alp Flix - Lai Flix			1967
BDJ_980_584	Other material																												Micrommata		virescens		(Clerck, 1757)	CH32							Switzerland					Grison Alps, Alp Flix, Salategnas			1955
BDJ_980_585	Other material																												Micrommata		virescens		(Clerck, 1757)	SI38							Slovenia					Poreče			135
BDJ_980_586	Other material																												Micrommata		virescens		(Clerck, 1757)	SI52							Slovenia					Dinaric Karst, Griže			484
BDJ_980_587	Other material																												Micrommata		virescens		(Clerck, 1757)	SI55							Slovenia					Dinaric Karst, Lokvice			273
BDJ_980_588	Other material																												Micrommata		virescens		(Clerck, 1757)	SI56							Slovenia					Dinaric Karst, Novelo			358
BDJ_980_589	Other material																												Micrommata		virescens		(Clerck, 1757)	SI58							Slovenia					Budanje			243
BDJ_980_590	Other material																												Micrommata		virescens		(Clerck, 1757)	SI60							Slovenia					Budanje			295
BDJ_980_591	Other material																												Micrommata		virescens		(Clerck, 1757)	SI61							Slovenia					Sekirišče			750
BDJ_980_592	Other material																												Meta		menardi		(Latreille, 1804)	SI31							Slovenia					Kranj, Tular cave			357
BDJ_980_593	Other material																												Metellina		mengei		(Blackwall, 1870)	CH17							Switzerland					Engadin, Bivio			1780
BDJ_980_594	Other material																												Metellina		mengei		(Blackwall, 1870)	CH25							Switzerland					Grison Alps, Alp Flix, Salategnas			1950
BDJ_980_595	Other material																												Metellina		mengei		(Blackwall, 1870)	CH31							Switzerland					Grison Alps, Alp Flix - Lai Neir			1910
BDJ_980_596	Other material																												Metellina		merianae		(Scopoli, 1763)	CH02							Switzerland					Bernese Alps, Gasteretal			1698
BDJ_980_597	Other material																												Metellina		merianae		(Scopoli, 1763)	SI01							Slovenia					Biš			225
BDJ_980_598	Other material																												Metellina		merianae		(Scopoli, 1763)	SI29							Slovenia					Gradišče pri Lukovici, Gradiško jezero			360
BDJ_980_599	Other material																												Metellina		segmentata		(Clerk, 1757)	SI36							Slovenia					Močilnik			318
BDJ_980_600	Other material																												Metellina		segmentata		(Clerk, 1757)	SI50							Slovenia					Sp. Prapreče			351
BDJ_980_601	Other material																												Pachygnatha		degeeri		Sundevall, 1830	CH12							Switzerland					Bernese Alps, Nessental			930
BDJ_980_602	Other material																												Pachygnatha		degeeri		Sundevall, 1830	CH15							Switzerland					Glarus Alps, near Affeier			817
BDJ_980_603	Other material																												Pachygnatha		degeeri		Sundevall, 1830	SI05							Slovenia					Sv. Jurij ob Ščavnici			190
BDJ_980_604	Other material																												Pachygnatha		listeri		Sundevall, 1830	CH15							Switzerland					Glarus Alps, near Affeier			817
BDJ_980_605	Other material																												Pachygnatha		listeri		Sundevall, 1830	SI14							Slovenia					Spodnji Velovlek			225
BDJ_980_606	Other material																												Tetragnatha		extensa		(Linnaeus, 1758)	SI61							Slovenia					Sekirišče			750
BDJ_980_607	Other material																												Tetragnatha		nigrita		Lendl, 1886	SI39							Slovenia					Primostek			157
BDJ_980_608	Other material																												Tetragnatha		pinicola		L. Koch, 1870	CH09							Switzerland					Pennine Alps, Mattertal			1447
BDJ_980_609	Other material																												Tetragnatha		pinicola		L. Koch, 1870	SI61							Slovenia					Sekirišče			750
BDJ_980_610	Other material																												Asagena		phalerata		(Panzer, 1801)	SI46							Slovenia					Šešče pri Preboldu			284
BDJ_980_611	Other material																												Crustulina		guttata		(Wider, 1834)	SI56							Slovenia					Dinaric Karst, Novelo			358
BDJ_980_612	Other material																												Crustulina		guttata		(Wider, 1834)	SI57							Slovenia					Dinaric Karst, Novelo			325
BDJ_980_613	Other material																												Crustulina		scabripes		Simon, 1881	SI41							Slovenia					Socerb, Osp			116
BDJ_980_614	Other material																												Dipoena		melanogaster		(C. L. Koch, 1837)	SI41							Slovenia					Socerb, Osp			116
BDJ_980_615	Other material																												Enoplognatha		afrodite		Hippa & Oksala, 1983	SI41							Slovenia					Socerb, Osp			116
BDJ_980_616	Other material																												Enoplognatha		latimana		Hippa & Oksala, 1982	CH09							Switzerland					Pennine Alps, Mattertal			1447
BDJ_980_617	Other material																												Enoplognatha		latimana		Hippa & Oksala, 1982	SI72							Slovenia					Dolnja Košana			415
BDJ_980_618	Other material																												Enoplognatha		ovata		(Clerck, 1757)	CH09							Switzerland					Pennine Alps, Mattertal			1447
BDJ_980_619	Other material																												Enoplognatha		ovata		(Clerck, 1757)	CH11							Switzerland					Bernese Alps, Lake Brienz			600
BDJ_980_620	Other material																												Enoplognatha		ovata		(Clerck, 1757)	CH12							Switzerland					Bernese Alps, Nessental			930
BDJ_980_621	Other material																												Enoplognatha		ovata		(Clerck, 1757)	CH15							Switzerland					Glarus Alps, near Affeier			817
BDJ_980_622	Other material																												Enoplognatha		ovata		(Clerck, 1757)	SI04							Slovenia					Cerkvenjak			230
BDJ_980_623	Other material																												Enoplognatha		ovata		(Clerck, 1757)	SI39							Slovenia					Primostek			157
BDJ_980_624	Other material																												Enoplognatha		ovata		(Clerck, 1757)	SI61							Slovenia					Sekirišče			750
BDJ_980_625	Other material																												Episinus		angulatus		(Blackwall, 1836)	SI18							Slovenia					Podgorje			220
BDJ_980_626	Other material																												Episinus		maculipes		Cavanna, 1876	SI41							Slovenia					Socerb, Osp			116
BDJ_980_627	Other material																												Episinus		truncatus		Latreille, 1809	CH11							Switzerland					Bernese Alps, Lake Brienz			600
BDJ_980_628	Other material																												Episinus		truncatus		Latreille, 1809	CH27							Switzerland					Grison Alps, road to Davos			1180
BDJ_980_629	Other material																												Episinus		truncatus		Latreille, 1809	SI04							Slovenia					Cerkvenjak			230
BDJ_980_630	Other material																												Episinus		truncatus		Latreille, 1809	SI41							Slovenia					Socerb, Osp			116
BDJ_980_631	Other material																												Euryopis		flavomaculata		(C. L. Koch, 1836)	SI54							Slovenia					Dinaric Karst, Griže			484
BDJ_980_632	Other material																												Heterotheridion		nigrovariegatum		(Simon, 1873)	SI41							Slovenia					Socerb, Osp			116
BDJ_980_633	Other material																												Heterotheridion		nigrovariegatum		(Simon, 1873)	SI50							Slovenia					Sp. Prapreče			351
BDJ_980_634	Other material																												Neottiura		bimaculata		(Linnaeus, 1767)	CH09							Switzerland					Pennine Alps, Mattertal			1447
BDJ_980_635	Other material																												Neottiura		bimaculata		(Linnaeus, 1767)	SI53							Slovenia					Dinaric Karst, Griže			434
BDJ_980_636	Other material																												Neottiura		bimaculata		(Linnaeus, 1767)	SI61							Slovenia					Sekirišče			750
BDJ_980_637	Other material																												Neottiura		herbigrada		(Simon, 1873)	SI55							Slovenia					Dinaric Karst, Lokvice			273
BDJ_980_638	Other material																												Neottiura		suaveolens		(Simon, 1879)	SI26							Slovenia					Dolnja Košana			420
BDJ_980_639	Other material																												Neottiura		suaveolens		(Simon, 1879)	SI61							Slovenia					Sekirišče			750
BDJ_980_640	Other material																												Paidiscura		pallens		(Blackwall, 1834)	SI61							Slovenia					Sekirišče			750
BDJ_980_641	Other material																												Parasteatoda		lunata		(Clerck, 1757)	SI01							Slovenia					Biš			225
BDJ_980_642	Other material																												Parasteatoda		lunata		(Clerck, 1757)	SI40							Slovenia					Slavnik			816
BDJ_980_643	Other material																												Parasteatoda		lunata		(Clerck, 1757)	SI41							Slovenia					Socerb, Osp			116
BDJ_980_644	Other material																												Parasteatoda		lunata		(Clerck, 1757)	SI59							Slovenia					Budanje			305
BDJ_980_645	Other material																												Parasteatoda		tepidariorum		(C. L. Koch, 1841)	SI10							Slovenia					Sv. Jurij ob Ščavnici			195
BDJ_980_646	Other material																												Parasteatoda		tepidariorum		(C. L. Koch, 1841)	SI39							Slovenia					Primostek			157
BDJ_980_647	Other material																												Parasteatoda		tepidariorum		(C. L. Koch, 1841)	SI46							Slovenia					Šešče pri Preboldu			284
BDJ_980_648	Other material																												Parasteatoda		tepidariorum		(C. L. Koch, 1841)	SI50							Slovenia					Sp. Prapreče			351
BDJ_980_649	Other material																												Parasteatoda		tepidariorum		(C. L. Koch, 1841)	SI61							Slovenia					Sekirišče			750
BDJ_980_650	Other material																												Phylloneta		impressa		(L. Koch, 1881)	CH01							Switzerland					Bernese Alps, Gasteretal			1662
BDJ_980_651	Other material																												Phylloneta		impressa		(L. Koch, 1881)	CH12							Switzerland					Bernese Alps, Nessental			930
BDJ_980_652	Other material																												Phylloneta		impressa		(L. Koch, 1881)	CH15							Switzerland					Glarus Alps, near Affeier			817
BDJ_980_653	Other material																												Phylloneta		impressa		(L. Koch, 1881)	CH17							Switzerland					Engadin, Bivio			1780
BDJ_980_654	Other material																												Phylloneta		impressa		(L. Koch, 1881)	CH19							Switzerland					Grison Alps, Alp Flix, Salategnas			1910
BDJ_980_655	Other material																												Phylloneta		impressa		(L. Koch, 1881)	CH20							Switzerland					Grison Alps, Alp Flix, Salategnas			1900
BDJ_980_656	Other material																												Phylloneta		impressa		(L. Koch, 1881)	CH23							Switzerland					Grison Alps, Alp Flix, Salategnas			1900
BDJ_980_657	Other material																												Phylloneta		impressa		(L. Koch, 1881)	CH30							Switzerland					Grison Alps, Alp Flix - Lai Flix			1967
BDJ_980_658	Other material																												Phylloneta		sisyphia		(Clerck, 1757)	CH03							Switzerland					Bernese Alps, Gasteretal			1520
BDJ_980_659	Other material																												Phylloneta		sisyphia		(Clerck, 1757)	CH05							Switzerland					Bernese Alps, Gasteretal			1380
BDJ_980_660	Other material																												Phylloneta		sisyphia		(Clerck, 1757)	CH09							Switzerland					Pennine Alps, Mattertal			1447
BDJ_980_661	Other material																												Phylloneta		sisyphia		(Clerck, 1757)	CH17							Switzerland					Engadin, Bivio			1780
BDJ_980_662	Other material																												Phylloneta		sisyphia		(Clerck, 1757)	CH18							Switzerland					Grison Alps, Alp Flix, Salategnas			1900
BDJ_980_663	Other material																												Phylloneta		sisyphia		(Clerck, 1757)	CH23							Switzerland					Grison Alps, Alp Flix, Salategnas			1900
BDJ_980_664	Other material																												Phylloneta		sisyphia		(Clerck, 1757)	CH27							Switzerland					Grison Alps, road to Davos			1180
BDJ_980_665	Other material																												Platnickina		tincta		(Walckenaer, 1802)	SI15							Slovenia					Apače			220
BDJ_980_667	Other material																												Robertus		lividus		(Blackwall, 1836)	CH24							Switzerland					Grison Alps, Alp Flix, Salategnas			1830
BDJ_980_668_1	Other material																												Robertus		mediterraneus		Eskov, 1987	CH09							Switzerland					Pennine Alps, Mattertal			1447
BDJ_980_668	Other material																												Robertus		mediterraneus		Eskov, 1987	CH15							Switzerland					Glarus Alps, near Affeier			817
BDJ_980_669	Other material																												Robertus		scoticus		Jackson, 1914	SI21							Slovenia					Jurišče			730
BDJ_980_670	Other material																												Robertus		truncorum		(L. Koch, 1872)	CH26							Switzerland					Grison Alps, Alp Flix, Salategnas			1987
BDJ_980_671	Other material																												Robertus		truncorum		(L. Koch, 1872)	CH31							Switzerland					Grison Alps, Alp Flix - Lai Neir			1910
BDJ_980_672	Other material																												Sardinidion		blackwalli		(O. P.-Cambridge, 1871)	SI28							Slovenia					Bistra			266
BDJ_980_673	Other material																												Sardinidion		blackwalli		(O. P.-Cambridge, 1871)	SI73							Slovenia					Ljubljana, Galjevica			290
BDJ_980_674	Other material																												Simitidion		simile		(C. L. Koch, 1836)	SI41							Slovenia					Socerb, Osp			116
BDJ_980_675	Other material																												Simitidion		simile		(C. L. Koch, 1836)	SI52							Slovenia					Dinaric Karst, Griže			484
BDJ_980_676	Other material																												Steatoda		bipunctata		(Linnaeus, 1758)	CH18							Switzerland					Grison Alps, Alp Flix, Salategnas			1900
BDJ_980_677	Other material																												Steatoda		bipunctata		(Linnaeus, 1758)	SI10							Slovenia					Sv. Jurij ob Ščavnici			195
BDJ_980_678	Other material																												Steatoda		bipunctata		(Linnaeus, 1758)	SI39							Slovenia					Primostek			157
BDJ_980_679	Other material																												Steatoda		bipunctata		(Linnaeus, 1758)	SI46							Slovenia					Šešče pri Preboldu			284
BDJ_980_680	Other material																												Steatoda		bipunctata		(Linnaeus, 1758)	SI65							Slovenia					Dramlje			409
BDJ_980_681	Other material																												Steatoda		triangulosa		(Walckenaer, 1802)	SI32							Slovenia					Ljubljana			311
BDJ_980_682	Other material																												Steatoda		triangulosa		(Walckenaer, 1802)	SI50							Slovenia					Sp. Prapreče			351
BDJ_980_683	Other material																												Steatoda		triangulosa		(Walckenaer, 1802)	SI51							Slovenia					Ljubljana, Nove Jarše			294
BDJ_980_684	Other material																												Steatoda		triangulosa		(Walckenaer, 1802)	SI74							Slovenia					Brezovica pri Ljubljani			297
BDJ_980_685	Other material																												Theridion		betteni		Wiehle, 1960	CH01							Switzerland					Bernese Alps, Gasteretal			1662
BDJ_980_686	Other material																												Theridion		pinastri		L. Koch, 1872	SI41							Slovenia					Socerb, Osp			116
BDJ_980_687	Other material																												Theridion		pinastri		L. Koch, 1872	SI61							Slovenia					Sekirišče			750
BDJ_980_688	Other material																												Theridion		varians		Hahn, 1833	SI39							Slovenia					Primostek			157
BDJ_980_689	Other material																												Theridion		varians		Hahn, 1833	SI48							Slovenia					Ljubljana, center			291
BDJ_980_690	Other material																												Theridion		varians		Hahn, 1833	SI61							Slovenia					Sekirišče			750
BDJ_980_691	Other material																												Diaea		livens		Simon, 1876	SI43							Slovenia					Vipava			114
BDJ_980_692	Other material																												Ebrechtella		tricuspidata		(Fabricius, 1775)	SI28							Slovenia					Bistra			266
BDJ_980_693	Other material																												Ebrechtella		tricuspidata		(Fabricius, 1775)	SI39							Slovenia					Primostek			157
BDJ_980_694	Other material																												Heriaeus		hirtus		(Latreille, 1819)	SI55							Slovenia					Dinaric Karst, Lokvice			273
BDJ_980_695	Other material																												Misumena		vatia		(Clerck, 1757)	SI19							Slovenia					Ptujska cesta			240
BDJ_980_696	Other material																												Misumena		vatia		(Clerck, 1757)	SI38							Slovenia					Poreče			135
BDJ_980_697	Other material																												Misumena		vatia		(Clerck, 1757)	SI43							Slovenia					Vipava			114
BDJ_980_698	Other material																												Misumena		vatia		(Clerck, 1757)	SI50							Slovenia					Sp. Prapreče			351
BDJ_980_699	Other material																												Misumena		vatia		(Clerck, 1757)	SI60							Slovenia					Budanje			295
BDJ_980_700	Other material																												Misumena		vatia		(Clerck, 1757)	SI61							Slovenia					Sekirišče			750
BDJ_980_701	Other material																												Ozyptila		atomaria		(Panzer, 1801)	CH25							Switzerland					Grison Alps, Alp Flix, Salategnas			1950
BDJ_980_702	Other material																												Ozyptila		claveata		(Walckenaer, 1837)	SI56							Slovenia					Dinaric Karst, Novelo			358
BDJ_980_703	Other material																												Ozyptila		trux		(Blackwall, 1846)	CH05							Switzerland					Bernese Alps, Gasteretal			1380
BDJ_980_704	Other material																												Synema		globosum		(Fabricius, 1775)	CH15							Switzerland					Glarus Alps, near Affeier			817
BDJ_980_705	Other material																												Synema		globosum		(Fabricius, 1775)	SI60							Slovenia					Budanje			295
BDJ_980_706	Other material																												Thomisus		onustus		Walckenaer, 1805	SI38							Slovenia					Poreče			135
BDJ_980_707	Other material																												Thomisus		onustus		Walckenaer, 1805	SI57							Slovenia					Dinaric Karst, Novelo			325
BDJ_980_708	Other material																												Tmarus		piger		(Walckenaer, 1802)	SI38							Slovenia					Poreče			135
BDJ_980_709	Other material																												Tmarus		piger		(Walckenaer, 1802)	SI55							Slovenia					Dinaric Karst, Lokvice			273
BDJ_980_710	Other material																												Tmarus		piger		(Walckenaer, 1802)	SI58							Slovenia					Budanje			243
BDJ_980_711	Other material																												Tmarus		piger		(Walckenaer, 1802)	SI59							Slovenia					Budanje			305
BDJ_980_712	Other material																												Xysticus		acerbus		Thorell, 1872	SI60							Slovenia					Budanje			295
BDJ_980_713	Other material																												Xysticus		audax		(Schrank, 1803)	SI38							Slovenia					Poreče			135
BDJ_980_714	Other material																												Xysticus		audax		(Schrank, 1803)	SI43							Slovenia					Vipava			114
BDJ_980_715	Other material																												Xysticus		bifasciatus		C. L. Koch, 1837	SI61							Slovenia					Sekirišče			750
BDJ_980_716	Other material																												Xysticus		cristatus		(Clerck, 1757)	CH19							Switzerland					Grison Alps, Alp Flix, Salategnas			1910
BDJ_980_717	Other material																												Xysticus		cristatus		(Clerck, 1757)	SI61							Slovenia					Sekirišče			750
BDJ_980_718	Other material																												Xysticus		desidosus		Simon, 1875	SI38							Slovenia					Poreče			135
BDJ_980_719	Other material																												Xysticus		erraticus		(Blackwall, 1834)	SI25							Slovenia					Dolnja Košana			435
BDJ_980_720	Other material																												Xysticus		kempeleni		Thorell, 1872	SI38							Slovenia					Poreče			135
BDJ_980_721	Other material																												Xysticus		kempeleni		Thorell, 1872	SI60							Slovenia					Budanje			295
BDJ_980_722	Other material																												Xysticus		kochi		Thorell, 1872	SI38							Slovenia					Poreče			135
BDJ_980_723	Other material																												Xysticus		kochi		Thorell, 1872	SI43							Slovenia					Vipava			114
BDJ_980_724	Other material																												Xysticus		kochi		Thorell, 1872	SI53							Slovenia					Dinaric Karst, Griže			434
BDJ_980_725	Other material																												Xysticus		kochi		Thorell, 1872	SI60							Slovenia					Budanje			295
BDJ_980_726	Other material																												Xysticus		lanio		C. L. Koch, 1835	SI41							Slovenia					Socerb, Osp			116
BDJ_980_727	Other material																												Xysticus		lineatus		(Westring, 1851)	SI61							Slovenia					Sekirišče			750
BDJ_980_728	Other material																												Xysticus		macedonicus		Silhavy, 1944	CH02							Switzerland					Bernese Alps, Gasteretal			1698
BDJ_980_729	Other material																												Xysticus		tenebrosus		Silhavy, 1944	SI41							Slovenia					Socerb, Osp			116
BDJ_980_730	Other material																												Titanoeca		tristis		L. Koch, 1872	SI11							Slovenia					Divača			460
BDJ_980_731	Other material																												Hyptiotes		paradoxus		(C. L. Koch, 1834)	SI08							Slovenia					Ribnica, Pivka			400
BDJ_980_732	Other material																												Hyptiotes		paradoxus		(C. L. Koch, 1834)	SI39							Slovenia					Primostek			157
BDJ_980_733	Other material																												Uloborus		plumipes		Lucas, 1846	SI47							Slovenia					Ljubljana, center			290
BDJ_980_734	Other material																												Uloborus		walckenaerius		Latreille, 1806	SI55							Slovenia					Dinaric Karst, Lokvice			273
BDJ_980_735	Other material																												Zora		spinimana		(Sundevall, 1833)	CH02							Switzerland					Bernese Alps, Gasteretal			1698
BDJ_980_736	Other material																												Zora		spinimana		(Sundevall, 1833)	CH05							Switzerland					Bernese Alps, Gasteretal			1380
BDJ_980_737	Other material																												Zora		spinimana		(Sundevall, 1833)	CH24							Switzerland					Grison Alps, Alp Flix, Salategnas			1830
BDJ_980_738	Other material																												Zora		spinimana		(Sundevall, 1833)	CH31							Switzerland					Grison Alps, Alp Flix - Lai Neir			1910
BDJ_980_739	Other material																												Zora		spinimana		(Sundevall, 1833)	SI56							Slovenia					Dinaric Karst, Novelo			358
BDJ_980_740	Other material																												Zora		spinimana		(Sundevall, 1833)	SI61							Slovenia					Sekirišče			750
[truncated: 106 more columns]
