# Supplementary material for: Corrigendum: Targeting a portion of central European spider diversity for permanent preservation
Source: Biodivers Data J. 2015 Jan 21;(3):e4301. doi: 10.3897/BDJ.3.e4301 (PMC4332230; doi:10.3897/BDJ.3.e4301)
Supplement: Supplementary material 2 — Corrected occurrences as Darwin Core Archive [file biodiversity_data_journal-3-e4301-s002.zip › eml.xml]

<?xml version="1.0" encoding="utf-8"?>
<eml:eml xmlns:eml="eml://ecoinformatics.org/eml-2.1.1" xmlns:md="eml://ecoinformatics.org/methods-2.1.1" xmlns:proj="eml://ecoinformatics.org/project-2.1.1" xmlns:d="eml://ecoinformatics.org/dataset-2.1.1" xmlns:res="eml://ecoinformatics.org/resource-2.1.1" xmlns:dc="http://purl.org/dc/terms/" xmlns:xsi="http://www.w3.org/2001/XMLSchema-instance" xsi:schemaLocation="eml://ecoinformatics.org/eml-2.1.1 http://rs.gbif.org/schema/eml-gbif-profile/1.0.1/eml.xsd" packageId="http://bdj/eml/" system="http://bdj/" scope="system" xml:lang="eng">
	<dataset>
		<title xml:lang="eng">Targeting a portion of central European spider diversity for permanent preservation

</title>
		<creator>
			<individualName>
				<givenName>Klemen</givenName>
				<surName>Čandek</surName>
			</individualName>
			<organizationName>Institute of Biology, Scientific Research Centre, Slovenian Academy of Sciences and Arts</organizationName>
			<positionName>Mr</positionName>
			<address>
				<city>Ljubljana</city>
				<country>Slovenia</country>
			</address>
			<electronicMailAddress>klemen.candek@gmail.com</electronicMailAddress>
		</creator>
		<metadataProvider>
			<individualName>
				<givenName>Klemen</givenName>
				<surName>Čandek</surName>
			</individualName>
			<organizationName>Institute of Biology, Scientific Research Centre, Slovenian Academy of Sciences and Arts</organizationName>
			<positionName>Mr</positionName>
			<address>
				<city>Ljubljana</city>
				<country>Slovenia</country>
			</address>
			<electronicMailAddress>klemen.candek@gmail.com</electronicMailAddress>
		</metadataProvider>
		<pubDate>2013-09-16</pubDate>
		<language>eng</language>
		<abstract>
			<para>Given the limited success of past and current conservation efforts, an alternative approach is to preserve tissues and genomes of targeted organisms in cryobanks to make them accessible for future generations. Our pilot preservation project aimed to obtain, expertly identify, and permanently preserve a quarter of the known spider species diversity shared between Slovenia and Switzerland, estimated at 275 species. We here report on the faunistic part of this project, which resulted in 324 species (227 in Slovenia, 143 in Switzerland) for which identification was reasonably established. This material is now preserved in cryobanks, is being processed for DNA barcoding, and is available for genomic studies.</para>
		</abstract>
		<intellectualRights>
			<para>CC BY 4.0</para>
		</intellectualRights>
		<distribution scope="document">
		  <online>
		    <url function="information">http://dx.doi.org/10.3897/BDJ.1.e980</url>
		  </online>
		</distribution>
		<contact>
			<individualName>
				<givenName>Klemen</givenName>
				<surName>Čandek</surName>
			</individualName>
			<organizationName>Institute of Biology, Scientific Research Centre, Slovenian Academy of Sciences and Arts</organizationName>
			<positionName>Mr</positionName>
			<address>
				<city>Ljubljana</city>
				<country>Slovenia</country>
			</address>
			<electronicMailAddress>klemen.candek@gmail.com</electronicMailAddress>
		</contact>
	</dataset>
	<additionalMetadata>
		<metadata>
			<gbif>
				<dateStamp>2015-01-05T13:01:07Z</dateStamp>
				<hierarchyLevel>dataset</hierarchyLevel>
				<citation identifier="Citation Identifier">Čandek K, Gregorič M, Kostanjšek R, Frick H, Kropf C, Kuntner M (2013) Targeting a portion of central European spider diversity for permanent preservation. Biodiversity Data Journal 1: e980. doi: 10.3897/BDJ.1.e980</citation>
			</gbif>
		</metadata>
	</additionalMetadata>
</eml:eml>
